# Supplementary material for: Proximity labelling of internalizing influenza A viruses reveals a role for neogenin in virus uptake
Source: PLoS Pathog. 2025 Jul 7;21(7):e1013338. doi: 10.1371/journal.ppat.1013338 (PMC12258580; doi:10.1371/journal.ppat.1013338)
Supplement: S1 Table — (XLSX) [file ppat.1013338.s001.xlsx]

## Sheet: Information
	Sheet		Details
	SAINT_output		List of proteins detected by proximity labelling analyzed by SAINTexpress
			The fold changes in abundance relative to uninfected GFP cells and SAINT probability scores are denoted.
			URL to download full SAINT output of analysis:			https://reprint-apms.org/?q=job/11902/results&token=dfb3c
				Key
				Term	Definition
			Baits	EPN_TRE	Epsin 1-v5-TurboID, + A/WSN/33
				EPN_NEG	Epsin 1-v5-TurboID, uninfected
				GFP_TRE	GFP-v5-TurboID, + A/WSN/33
				FC_A	fold change in abundance over GFP, uninfected condition
				SPC	spectral counts
				SP	SAINT Probability score
	Epsin 1-v5-TurboID, wsn33		List of proteins detected for Epsin 1-v5-TurboID, A/WSN/33 condition with SP≥0.6 and FC_A>2
	Epsin 1-v5-TurboID, uninfected		List of proteins detected for Epsin 1-v5-TurboID, uninfected condition with SP≥0.6 and FC_A>2
	GFP-v5-TurboID, wsn33		List of proteins detected for GFP-v5-TurboID, A/WSN/33 condition with SP≥0.6 and FC_A>2

## Sheet: SAINT_output
PROTID	GENE	preyFreq	preyAvg_AvgCounts	preySD_AvgCounts	EPSIN_NEG_AVG_SPC	EPSIN_TRE_AVG_SPC	GFP_TRE_AVG_SPC	EPSIN_NEG_FC_A	EPSIN_TRE_FC_A	GFP_TRE_FC_A	EPSIN_NEG_SP	EPSIN_TRE_SP	GFP_TRE_SP
O00625	PIR	0.33	8758.11	12385.8	0	0	26274.3	0	0	1.02	0	0	0
Q9H0E7	USP44	0.33	183025	258837	549076	0	0	0.81	0	0	0	0	0
Q9H0E3	SAP130	0.33	404024	571377	0	0	1.21207e+06	0	0	1.8	0	0	0
Q9H0E2	TOLLIP	1	3.46026e+06	3.67583e+06	8592734	1.60876e+06	179269	4.61	1.96	1.11	0.33	0	0
O00629	KPNA4	1	1.19516e+06	144304	1094946	1.0913e+06	1399223	0.93	0.95	1.19	0	0	0
P20930	FLG	1	598381	227276	858885	305081	631175	1.15	0.83	1	0	0	0
P40227	CCT6A	1	1.75002e+07	4.14103e+06	14055155	15121311	23324033	0.89	0.86	1.8	0	0	0.01
P40222	TXLNA	1	694067	452715	989764	1.038e+06	54437	1.73	1.61	1.05	0	0	0
P33527	ABCC1	1	1.6726e+06	393832	2.22294e+06	1.47162e+06	1.32325e+06	0.98	0.79	0.83	0	0	0
A3KN83	SBNO1	0.67	203331	182016	441698	0	168297	1.02	0	0.76	0	0	0
P16435	POR	0.67	367916	272581	651518	0	452231	1.16	0	1.1	0	0	0
Q13724	MOGS	1	1.76948e+06	1.35886e+06	610053	3676420	1.02196e+06	0.55	1.31	0.77	0	0	0
Q9H4M9	EHD1	1	5.46684e+06	3.59757e+06	4.56795e+06	1.02531e+07	1.57949e+06	1.83	4.07	1.19	0.33	0.33	0
Q9NUD5	ZCCHC3	0.33	46483.2	65737.2	0	0	139450	0	0	1.01	0	0	0
Q9NW75	GPATCH2	0.33	106118	150074	0	318355	0	0	1.19	0	0	0	0
Q8N5F7	NKAP	0.67	478670	358035	0	575037	860973	0	1.35	1.72	0	0	0
Q9BUF5	TUBB6	1	4.31931e+06	525760	4.89371e+06	3623229	4440998	0.93	0.78	1.04	0	0	0
P40616	ARL1	1	3315815	1.08831e+06	2160905	3.01221e+06	4.77433e+06	0.7	0.63	1.01	0	0	0
Q69YN2	CWF19L1	0.33	286645	405378	0	0	859936	0	0	0.99	0	0	0
Q07960	ARHGAP1	1	308748	175187	530561	293416	102266	0.99	0.96	0.89	0.03	0	0
Q9NXR7	BABAM2	0.67	291843	369963	813836	0	61693.7	1.32	0	1.04	0	0	0
Q92917	GPKOW	1	1.48351e+06	483131	1.79637e+06	1853121	801050	1.36	0.96	0.69	0	0	0
P0C0S8	HIST1H2AM;HIST1H2AI;...	1	8.96468e+06	9.96925e+06	1.75193e+06	23062059	2.08006e+06	0.87	5.3	0.88	0.2	0.33	0.26
Q9HBM6	TAF9B	0.67	577702	593876	338605	0	1.3945e+06	0.92	0	1.51	0	0	0
Q9NZZ3	CHMP5	1	2.6444e+06	847240	2709869	1.57556e+06	3.64777e+06	0.83	0.61	1.15	0	0	0
P0C0S5	H2AFZ	1	3.1235e+07	1.82648e+07	1.22433e+07	55892936	2.55689e+07	0.56	2.01	1.23	0	0.26	0
Q9UBM7	DHCR7	1	7.04043e+06	886595	7.30123e+06	7.97214e+06	5847930	1.38	1.36	1.26	0.02	0.02	0
P02545	LMNA	1	6.84791e+07	7.08397e+06	6.17474e+07	78270418	6.54193e+07	0.79	0.98	1.01	0	0	0
P40429	RPL13A	1	1.62205e+08	2.33635e+07	139131014	1.94223e+08	1.53262e+08	0.87	1.08	1.08	0	0	0
Q7Z3T8	ZFYVE16	1	2.88576e+06	2.6477e+06	6.51734e+06	1.86006e+06	279890	3.63	2.11	1.18	0.33	0.01	0
Q13838	DDX39B	0.67	214866	180229	203564	0	441035	0.98	0	1.04	0	0	0
P29084	GTF2E2	1	2.73535e+06	1.04641e+06	1472271	2.69909e+06	4034681	0.75	1.03	1.58	0	0	0
P03891	MT-ND2	0.33	122533	173288	0	0	367599	0	0	1.34	0	0	0
P02769	P02769	1	3.70217e+07	7.43049e+06	2.99829e+07	4.72983e+07	33783957	0.66	0.9	0.81	0	0	0
P04259	KRT6B	1	3.42766e+07	1.75934e+07	2.05303e+07	5.911e+07	2.31895e+07	0.77	1.59	0.83	0	0	0
P05386	RPLP1	0.67	5.07561e+06	5.61885e+06	0	1.29083e+07	2.31853e+06	0	8.64	3.16	0	0.33	0.2
P05387	RPLP2	1	7.48282e+07	1.10857e+07	82888581	8.24432e+07	5.91528e+07	1.12	1.19	1.06	0.01	0	0
P78346	RPP30	1	356248	135510	495888	172761	400094	0.7	0.59	0.7	0	0	0
P78347	GTF2I	0.33	11108	15709.1	0	0	33324	0	0	0.8	0	0	0
P78344	EIF4G2	1	5.80012e+06	3.35134e+06	10330252	4.74157e+06	2.32855e+06	1.43	0.92	0.62	0.33	0	0
P78345	RPP38	0.67	115471	86103.9	0	206683	139729	0	1.12	1.13	0	0	0
Q04323	UBXN1	1	539255	158663	712662	575874	329229	0.77	0.7	0.65	0	0	0
P10275	AR	0.33	509365	720351	0	1528096	0	0	1.91	0	0	0	0
Q5T7W7	TSTD2	0.33	139639	197479	0	418916	0	0	1.25	0	0	0	0
Q8WUU5	GATAD1	0.33	30043.6	42488	0	0	90130.7	0	0	0.97	0	0	0
P52272	HNRNPM	1	1.97027e+07	4.39836e+06	2.55569e+07	1.85962e+07	14954941	1.03	0.83	0.83	0.01	0	0
Q08188	TGM3	1	601080	315673	457063	307139	1.03904e+06	0.93	0.77	1.17	0	0	0
Q6WCQ1	MPRIP	1	2.64202e+06	415318	2.4523e+06	2255491	3218273	0.78	0.79	1.14	0	0	0
Q15366	PCBP2	1	1.30781e+07	3.00576e+06	17008081	9.71014e+06	12516071	0.94	0.49	0.78	0	0	0
O60573	EIF4E2	1	568284	193593	584975	796599	323277	1.07	1.21	1	0	0	0
Q15365	PCBP1	1	4.68373e+07	1.35756e+07	5.81851e+07	54574768	27751956	1.14	1.11	0.72	0.02	0	0
O15258	RER1	0.33	95822.2	135513	287467	0	0	1.21	0	0	0	0	0
O95292	VAPB	0.33	247860	350526	0	0	743579	0	0	1.08	0	0	0
O00401	WASL	1	3.07152e+07	1.04205e+07	3.34487e+07	41889321	1.68075e+07	0.9	1.15	0.75	0	0	0
B5ME19	EIF3CL	1	1.01681e+07	6.98218e+06	5017335	2.00393e+07	5.44779e+06	0.23	0.67	0.26	0	0.01	0
Q9UMS6	SYNPO2	0.67	105861	76740.5	138085	0	179498	1.17	0	1.17	0	0	0
P29401	TKT	1	2.05514e+07	2.45601e+06	2.39529e+07	18242066	19459181	0.81	0.64	0.85	0	0	0
Q13907	IDI1	1	1353654	738188	903363	2.39447e+06	763134	1.12	1.52	0.94	0	0.32	0
Q9P2J5	LARS	1	4.36823e+06	606841	5.22438e+06	3.88887e+06	3991421	0.71	0.56	0.66	0	0	0
P39023	RPL3	1	1.11853e+08	1.2025e+07	1.00371e+08	1.28458e+08	1.06732e+08	0.81	1.01	1.04	0	0	0
P35240	NF2	0.67	2.36476e+06	2.50796e+06	5.8364e+06	1257883	0	4.02	1.74	0	0.33	0	0
P35241	RDX	1	6100611	3.5335e+06	2.12132e+06	5.47256e+06	1.0708e+07	1.83	2.31	4.74	0.23	0.33	0.33
O75438	NDUFB1	1	2.6063e+06	990942	2.11298e+06	3.98893e+06	1.71699e+06	2.1	1.94	1.5	0	0.32	0
Q9H788	SH2D4A	1	1.0732e+06	59978.3	1141768	995674	1.08216e+06	0.89	0.95	1.06	0.05	0	0
P43034	PAFAH1B1	0.33	317933	449625	953799	0	0	1.14	0	0	0	0	0
Q96AC1	FERMT2	1	540595	342786	919810	612521	89452.7	0.89	0.89	0.69	0.26	0.01	0
Q9NVP1	DDX18	1	1.62062e+07	1.35244e+06	1.49102e+07	15635883	18072343	0.7	0.84	1.14	0	0	0
Q96CS3	FAF2	1	1.84151e+06	755327	2362449	2.38865e+06	773420	1.07	1	0.66	0	0.02	0
P33176	KIF5B	1	4.47265e+06	581387	4046322	5.29466e+06	4.07696e+06	0.77	0.87	0.88	0	0	0
O95299	NDUFA10	1	1.77815e+06	744515	2.70084e+06	877560	1.75604e+06	0.8	0.42	0.69	0.02	0	0
Q6ZVX7	NCCRP1	0.67	179264	169093	131831	0	405962	0.85	0	1.01	0	0	0
P62805	HIST1H4L;HIST1H4K;HI...	1	1078792152	6.37327e+08	506780752	1.96802e+09	7.61573e+08	0.73	2.23	1.1	0	0.32	0
O60610	DIAPH1	0.33	196921	278489	0	0	590764	0	0	0.97	0	0	0
Q9BZG1	RAB34	1	8.44712e+06	9.75334e+06	1.9614e+06	22232420	1.14754e+06	0.9	6.21	0.86	0	0.33	0
O82803	O82803	0.67	733003	544279	1.30295e+06	896063	0	1.96	1.5	0	0	0	0
Q14498	RBM39	1	5.22573e+07	1.4056e+07	3.52642e+07	5.18219e+07	6.96859e+07	0.83	1.04	1.77	0	0.01	0.01
Q92598	HSPH1	1	2.02279e+06	1.41758e+06	3968647	1.4676e+06	632120	1.74	1.24	0.96	0.33	0.06	0
Q71DI3	HIST2H3A;HIST2H3D;HI...	1	493014716	4.08241e+08	1.95706e+08	1.07027e+09	2.13071e+08	0.73	3.26	0.82	0	0.33	0
Q9H8H2	DDX31	0.33	50115.3	70873.8	0	150346	0	0	1.08	0	0	0	0
Q13015	MLLT11	0.67	92710.1	90928	0	216237	61893.3	0	0.97	0.9	0	0	0
P26038	MSN	1	1.02052e+07	1.2401e+06	1.18114e+07	1.00119e+07	8.79233e+06	0.88	0.61	0.67	0	0	0
P08195	SLC3A2	1	2.81504e+07	3.68164e+06	3.22091e+07	28945204	2.32967e+07	0.94	0.86	0.88	0	0	0
O75380	NDUFS6	0.33	35987.8	50894.4	0	0	107963	0	0	1.08	0	0	0
P52655	GTF2A1	0.33	609335	861730	0	0	1.82801e+06	0	0	1.6	0	0	0
Q99081	TCF12	0.33	327704	463444	0	0	983113	0	0	0.85	0	0	0
P52657	GTF2A2	0.67	484431	451803	0	365837	1.08746e+06	0	0.6	0.9	0	0	0
Q9Y4G6	TLN2	1	7.33169e+06	9.05926e+06	2.01323e+07	1.39258e+06	470141	8.92	1.78	1.3	0.33	0	0
Q14562	DHX8	0.67	8.6356e+06	1.07605e+07	2.10204e+06	0	23804752	1.83	0	16.3	0.19	0	0.33
O60762	DPM1	0.67	290012	305155	158253	0	711783	1.09	0	1.41	0	0	0
O60763	USO1	0.67	71724	54613.9	132401	82771.3	0	1.1	1.05	0	0	0	0
Q6IAN0	DHRS7B	0.67	438085	561851	1231215	83041.3	0	1.59	1.05	0	0	0	0
Q14566	MCM6	1	5356948	876231	4.41903e+06	5.12454e+06	6.52727e+06	0.7	0.78	1.13	0	0	0
Q8WVK2	SNRNP27	1	5.22689e+06	3.37915e+06	3.55207e+06	2188195	9.94041e+06	0.71	0.42	1.64	0.02	0.01	0.02
O75940	SMNDC1	1	760681	224854	479034	773655	1.02935e+06	0.82	0.87	1.01	0	0	0
Q15185	PTGES3	0.67	142426	103918	182261	0	245017	0.95	0	0.95	0	0	0
O75947	ATP5H	1	767881	187431	722454	1.01675e+06	564436	1.28	1.34	1.19	0.05	0.01	0
Q15181	PPA1	1	1.15327e+06	229714	1.43499e+06	1.1525e+06	872315	0.88	0.71	0.69	0	0	0
P17844	DDX5	1	3.16749e+08	2.34017e+08	1.03015e+08	642440602	2.04793e+08	0.7	3.66	1.55	0	0.33	0
Q9NPF5	DMAP1	0.67	841383	660931	0	909512	1614638	0	1.51	2.18	0	0	0
Q86TU7	SETD3	0.33	61543	87034.9	184629	0	0	1.23	0	0	0	0	0
Q8IUE6	HIST2H2AB	1	2.12453e+07	1.93994e+07	5.09154e+06	4.85262e+07	1.01181e+07	0.81	4.36	1.29	0	0.33	0
P41214	EIF2D	0.67	177473	200799	0	74226.3	458193	0	0.74	1	0	0	0
O94906	PRPF6	1	3.45511e+07	6.8319e+06	4.36431e+07	32835867	27174252	1.03	0.91	0.93	0.06	0.04	0.02
O94905	ERLIN2	1	1.41344e+07	1.31331e+06	1.59811e+07	13039503	1.33826e+07	0.77	0.75	0.93	0	0	0
Q96FF9	CDCA5	0.33	76794.7	108604	0	0	230384	0	0	1.15	0	0	0
O94903	PROSC	0.33	45927.3	64951.1	137782	0	0	1.05	0	0	0	0	0
P04908	HIST1H2AE;HIST1H2AB	0.33	1426712	2.01768e+06	0	0	4280136	0	0	4.78	0	0	0.33
Q92520	FAM3C	0.33	362123	512120	1086370	0	0	1.43	0	0	0	0	0
Q8NFC6	BOD1L1	0.33	58811.1	83171.5	0	0	176433	0	0	1.11	0	0	0
Q92522	H1FX	1	1.79549e+07	5.56546e+06	25174843	1.70589e+07	1.16309e+07	1.54	1.25	1.12	0.14	0.02	0
O43242	PSMD3	1	1.58453e+07	1.85573e+06	18392641	1.51182e+07	1.4025e+07	1.05	0.86	1	0	0	0
O75095	MEGF6	0.67	648090	458623	950061	0	994208	2.19	0	1.64	0	0	0
O43795	MYO1B	1	1.55843e+07	2.07316e+06	16840861	1.26619e+07	17250101	0.54	0.44	0.71	0	0	0
Q8WU90	ZC3H15	1	4.82442e+06	658775	3.91565e+06	5456533	5.10106e+06	0.99	1.28	1.49	0	0	0
Q8N684	CPSF7	1	3.15388e+06	1.23291e+06	1490247	3.53367e+06	4437728	0.35	0.47	0.67	0	0.01	0
Q9Y3Y2	CHTOP	1	6.73478e+06	2.45826e+06	3394228	7571314	9.2388e+06	0.65	1.16	1.67	0.01	0.04	0.03
Q02878	RPL6	1	1.00077e+08	1.44443e+07	1.04976e+08	1.14802e+08	80453197	1.05	1.05	0.94	0	0	0
O43426	SYNJ1	1	1.06339e+06	413102	1646679	800194	743293	1.65	1.5	1.56	0.02	0	0
O43423	ANP32C	0.67	511964	449215	442199	0	1.09369e+06	0.92	0	1.28	0	0	0
P16152	CBR1	1	895534	512796	177088	1340293	1169222	0.93	1.36	1.42	0	0	0.01
O75165	DNAJC13	1	10402537	1.39839e+07	542446	30178755	486410	0.84	11.93	0.89	0	0.67	0
A6NMX2	EIF4E1B	1	70693.6	25875.1	58944.3	106581	46555.7	0.99	1.01	0.98	0	0	0
Q3B726	TWISTNB	1	331231	196322	117528	284584	591581	0.89	0.96	1.17	0	0	0
Q9UGP4	LIMD1	1	2.95201e+06	1.4042e+06	4.24806e+06	3.607e+06	1.00096e+06	0.94	0.96	0.51	0.03	0	0
O75131	CPNE3	1	1.56472e+06	39424.6	1526707	1.54841e+06	1.61905e+06	0.85	0.79	0.94	0	0	0
Q6PUV4	CPLX2	1	2.40148e+07	6.02831e+06	29588253	2.68149e+07	15641167	0.89	0.94	0.67	0.01	0	0
Q96G21	IMP4	0.33	111239	157316	0	0	333717	0	0	1.21	0	0	0
O75489	NDUFS3	1	2.14548e+06	188736	2.28154e+06	1.87859e+06	2.27632e+06	0.9	0.94	1.18	0.04	0.02	0.01
A5YKK6	CNOT1	0.67	1.46304e+06	1.33472e+06	3227445	1161673	0	2.08	1.55	0	0.33	0.33	0
O75367	H2AFY	1	1.63999e+07	2.04677e+07	1.71477e+06	4.53446e+07	2.14031e+06	0.57	8.27	0.75	0	0.33	0
Q9BWU0	SLC4A1AP	0.33	119267	168668	0	0	357800	0	0	1.24	0	0	0
P26641	EEF1G	1	17402794	2.271e+06	19987151	1.7762e+07	1.44593e+07	0.87	0.78	0.77	0	0	0
Q16527	CSRP2	1	2.76542e+06	1.4225e+06	1702515	1.81771e+06	4.77603e+06	0.71	0.69	1.58	0	0	0
Q8TEH3	DENND1A	0.67	190491	192935	116560	454913	0	1.09	1.27	0	0	0	0
Q99460	PSMD1	1	169379	75404.4	85114.7	268110	154913	1.11	1.16	1.12	0	0	0
O75369	FLNB	1	1.21592e+07	2.6641e+06	1.54212e+07	1.21607e+07	8895518	1.1	0.91	0.84	0	0	0
Q8TCT9	HM13	1	1.39563e+06	353303	1637361	1653460	896072	1.34	1.2	1.02	0	0	0
Q9UDT6	CLIP2	0.67	447701	529879	151138	0	1.19197e+06	0.63	0	1	0	0	0
P40763	STAT3	0.67	431966	312054	726183	569715	0	1.29	1.33	0	0	0	0
O95081	AGFG2	0.67	4.40405e+06	3.52519e+06	8629374	4582777	0	5.03	3.75	0	0.34	0.32	0
O60218	AKR1B10	1	4.4424e+07	1.8258e+07	1.86036e+07	5.72361e+07	57432245	0.42	1.16	1.53	0	0.03	0.01
Q70E73	RAPH1	1	1.02059e+07	1.39828e+07	564999	2.99786e+07	74183.7	1.19	15.63	0.94	0.01	0.33	0
Q8TC12	RDH11	0.33	158613	224312	0	0	475838	0	0	0.26	0	0	0
Q9NUU7	DDX19A	1	1.64186e+06	424891	2168404	1.62931e+06	1.12787e+06	1.25	1.01	0.93	0	0	0
Q6UN15	FIP1L1	0.67	442152	339436	0	501359	825097	0	1.29	1.68	0	0	0
Q13347	EIF3I	1	6.37726e+06	1.31058e+06	4.59035e+06	6844480	7696937	0.76	0.85	1.14	0	0	0
P49411	TUFM	1	2.84118e+07	3.7636e+06	3.31731e+07	28091486	2.39709e+07	1.04	0.91	0.97	0	0	0
P23588	EIF4B	1	6.36692e+07	6.19158e+06	6.07332e+07	7.22813e+07	57993117	0.97	1.09	1.13	0	0	0
Q9BQG0	MYBBP1A	1	6.28872e+06	890894	6.48108e+06	7.27086e+06	5.11421e+06	1.02	1.12	1.01	0.01	0.01	0
Q86YQ8	CPNE8	0.33	19564.7	27668.6	0	58694	0	0	1.04	0	0	0	0
P21980	TGM2	1	4.00317e+06	2.21578e+06	5.99591e+06	5.10114e+06	912470	2.57	1.8	0.76	0.63	0.33	0
P62491	RAB11A	1	8.9823e+06	1.19993e+06	1.02574e+07	7.37505e+06	9.31443e+06	1.04	0.73	0.99	0	0	0
Q96MG7	NSMCE3	0.67	144222	112046	0	273179	159486	0	1.02	0.99	0	0	0
P61619	SEC61A1	1	4.44317e+06	1.02994e+06	5225358	5116181	2.98797e+06	1	0.94	0.76	0.01	0.01	0
P62495	ETF1	1	2.76478e+06	1.15851e+06	1.538e+06	4.31863e+06	2437699	0.61	0.93	0.74	0	0	0
Q14966	ZNF638	0.67	1.26723e+06	1.4886e+06	0	444991	3356688	0	0.51	1.29	0	0	0.15
P20585	MSH3	1	1.14038e+06	518142	1.0861e+06	534666	1800362	0.9	0.83	1.67	0.27	0	0.33
Q9ULV4	CORO1C	1	7.93045e+06	2.1688e+06	1.04814e+07	8.1298e+06	5180172	1.05	0.81	0.66	0	0	0
P55145	MANF	1	6924572	1.41841e+06	4.98033e+06	7.46916e+06	8324220	0.62	0.64	0.88	0	0.01	0
P50395	GDI2	1	1.43437e+06	541990	2.04337e+06	1532936	726797	1.41	1.18	0.95	0	0	0
Q96FZ2	HMCES	0.33	26162.1	36998.8	0	0	78486.3	0	0	1.06	0	0	0
P49773	HINT1	0.67	704431	531822	828427	0	1.28487e+06	2.04	0	1.94	0	0	0
Q9BQ52	ELAC2	1	601580	305706	352336	1032131	420272	0.86	1.18	0.95	0	0.33	0
Q9Y5A9	YTHDF2	0.67	466166	347103	0	832432	566065	0	0.87	0.89	0	0	0
P30043	BLVRB	1	6.1176e+06	219670	5.89181e+06	6.0457e+06	6.41528e+06	0.65	0.7	0.92	0	0	0
P25205	MCM3	1	1.77005e+06	674905	815764	2.23144e+06	2262946	0.47	0.6	0.72	0	0	0
Q16186	ADRM1	1	1.33524e+06	655455	2.11755e+06	513474	1.37471e+06	1.23	0.72	1.11	0.01	0	0
O95639	CPSF4	0.33	32134.4	45445	0	0	96403.3	0	0	0.98	0	0	0
O15523	DDX3Y	0.67	125464	157270	347239	0	29152	1.14	0	1.02	0	0	0
Q16181	2007-09-01	1	2.19307e+07	2.02818e+06	20630699	2.47949e+07	2.03664e+07	1.08	1.13	1.2	0	0.01	0
P46063	RECQL	1	6.31412e+06	1.86468e+06	3.82729e+06	8317325	6797751	0.61	0.87	0.91	0	0.01	0
Q3LXA3	TKFC	1	159219	2119.15	157284	162168	158204	1.12	1.09	1.1	0	0	0
Q9BTD8	RBM42	1	1.21309e+06	330758	763286	1.32682e+06	1.54916e+06	0.8	1.03	1.34	0	0	0
Q6P6C2	ALKBH5	1	5.59844e+06	1.9732e+06	3.17562e+06	8008921	5610789	1.04	1.42	1.3	0	0	0
Q96B97	SH3KBP1	1	4.49562e+06	1.61167e+06	3.71081e+06	6.7412e+06	3034839	1.3	1.82	1.15	0	0.19	0
Q92688	ANP32B	0.67	214455	157364	270186	373178	0	1.07	0.98	0	0	0	0
A0MZ66	SHTN1	1	4.68812e+06	2.06292e+06	4.22659e+06	7.41361e+06	2424147	0.45	0.85	0.45	0.03	0.05	0
Q96HS1	PGAM5	1	2.30809e+07	1.64145e+07	46196178	13371690	9.67473e+06	2.82	1.2	1.07	0.33	0	0
Q7Z478	DHX29	1	1.15013e+06	155756	1.26045e+06	1.26009e+06	929862	0.93	1.03	1	0.15	0	0
Q9BX40	LSM14B	1	338020	201739	212299	179086	622677	0.92	0.88	1.12	0	0	0
Q6ZRV2	FAM83H	0.67	150183	109554	0	258246	192302	0	1.16	1.14	0	0	0
Q8TBE9	NANP	0.67	810863	933618	2.1187e+06	313888	0	2	1.18	0	0.02	0	0
Q6YN16	HSDL2	1	1.95136e+06	1.08202e+06	421690	2751420	2680976	0.61	1.37	1.5	0	0	0
Q5RKV6	EXOSC6	0.33	32148.1	45464.3	0	0	96444.3	0	0	1.06	0	0	0
Q9H6R4	NOL6	1	362232	119899	195709	473177	417810	0.9	0.96	0.96	0	0	0
O15061	SYNM	0.33	101751	143897	305252	0	0	0.66	0	0	0	0	0
P61163	ACTR1A	1	572461	332608	1036819	405256	275309	1.23	0.86	0.85	0	0	0
P60891	PRPS1	1	1.34837e+06	469149	2.00033e+06	1.12901e+06	915781	0.85	0.64	0.63	0	0	0
P01833	PIGR	0.33	2.08973e+06	2.95533e+06	6.2692e+06	0	0	3.47	0	0	0.33	0	0
P01834	IGKC	0.33	638423	902866	1915268	0	0	1.57	0	0	0.33	0	0
Q9NZM5	NOP53	0.67	586835	716271	0	1.59529e+06	165211	0	1.9	1.11	0	0.01	0
Q9NZM3	ITSN2	0.67	4.10073e+07	2.97571e+07	6.96981e+07	5.33239e+07	0	33	29.53	0	1	1	0
P07099	EPHX1	1	2.15705e+06	1.12576e+06	3748446	1.32132e+06	1.40137e+06	0.15	0.08	0.09	0.01	0.01	0
Q9NZM1	MYOF	1	8.25789e+06	1.65582e+06	1.03475e+07	8.12847e+06	6.29775e+06	1.03	0.86	0.84	0	0	0
Q01968	OCRL	0.67	1.7263e+06	1.73415e+06	4098031	1.08087e+06	0	2.61	1.63	0	0.33	0	0
Q8N5G2	TMEM57	0.67	241368	198621	486477	237626	0	1.19	1.14	0	0	0	0
P69905	HBA2;HBA1	1	3052441	1.55815e+06	862208	3.93805e+06	4.35707e+06	0.52	1.03	1.29	0	0	0
Q96D71	REPS1	0.67	3.38839e+06	2.66928e+06	6.52364e+06	3.64154e+06	0	3.64	3.16	0	0.33	0.29	0
Q9Y6R0	NUMBL	0.67	3.37464e+06	3.0556e+06	7.39945e+06	2724468	0	4.91	2.6	0	0.33	0.26	0
Q9Y291	MRPS33	1	7.68978e+06	3.48775e+06	3214163	8132234	1.17229e+07	0.77	1.24	2.05	0	0	0.13
Q9UMZ2	SYNRG	1	1.06346e+08	5.39052e+07	1.63112e+08	122028696	3.38961e+07	2.29	1.86	0.64	0.33	0.02	0
Q9Y295	DRG1	1	9.95037e+06	5.8174e+06	1.30601e+07	1799257	1.49918e+07	1.3	0.3	1.56	0.06	0	0.04
Q6UXN9	WDR82	0.67	363921	298352	0	360969	730793	0	0.95	1.16	0	0	0
P22087	FBL	1	12756949	2.97564e+06	9.39635e+06	1.66307e+07	12243755	0.78	1.2	1.14	0	0.01	0
Q13823	GNL2	0.67	153235	121470	0	162607	297097	0	0.5	0.55	0	0	0
P03886	MT-ND1	1	693828	320906	953271	886577	241634	1.03	0.98	0.75	0	0	0
P49959	MRE11	1	3.6128e+06	1.3762e+06	1.67779e+06	4399560	4761056	0.34	0.6	0.77	0	0	0
Q9Y2Z9	COQ6	0.67	336132	270667	345602	0	662794	1.25	0	1.42	0	0	0
P49790	NUP153	1	3.04737e+06	2.63981e+06	561987	1.87758e+06	6.70255e+06	0.22	0.3	0.86	0	0	0
Q01813	PFKP	1	1.34181e+07	536093	1.36725e+07	13909462	1.26724e+07	0.87	0.82	0.93	0	0	0
P49792	RANBP2	1	7.3869e+06	769123	8055092	7.79608e+06	6309522	0.45	0.44	0.43	0.01	0.01	0
P56545	CTBP2	1	1.04188e+06	505208	373032	1.15873e+06	1593871	0.85	1	1.29	0	0.01	0
Q9Y2Z4	YARS2	0.33	20538.4	29045.7	0	0	61615.3	0	0	1.06	0	0	0
P51116	FXR2	1	5.03672e+06	362126	5525226	4925611	4.65933e+06	1.19	1.24	1.43	0.08	0.04	0.02
Q93008	USP9X	1	4.15537e+06	1.27218e+06	5.83537e+06	3.87291e+06	2757813	1.17	0.87	0.86	0.02	0	0
P51114	FXR1	1	2.03772e+07	2.87722e+06	24051495	2.0054e+07	17026034	1.37	1.3	1.37	0.12	0	0
Q00341	HDLBP	1	6.98419e+06	1.23521e+06	8.63356e+06	5.66118e+06	6657829	1.25	0.86	1.14	0	0	0
O76031	CLPX	1	750700	459406	230281	1.34774e+06	674079	1	1.62	1.42	0.02	0.33	0.28
Q5SRE5	NUP188	1	1.05612e+06	259655	716087	1.3462e+06	1.10607e+06	0.8	0.93	0.91	0	0	0
O60814	HIST1H2BK	1	6.61787e+08	4.5549e+08	3.04571e+08	1.30462e+09	3.76172e+08	0.66	2.45	0.94	0	0.33	0
O60547	GMDS	0.33	81307.3	114986	0	0	243922	0	0	0.86	0	0	0
O43633	CHMP2A	0.67	436422	353942	0	442347	866917	0	1.23	1.56	0	0.33	0.66
Q9UQ13	SHOC2	0.67	276312	229292	0	267495	561440	0	1.15	1.36	0	0	0
Q9Y2T2	AP3M1	0.67	223036	212707	159746	509361	0	0.96	1.04	0	0	0	0
P09496	CLTA	1	1.02587e+06	231825	804123	927618	1345876	1.15	1.15	1.52	0	0	0
Q5VZ89	DENND4C	0.33	79500.4	112431	238501	0	0	1.09	0	0	0	0	0
Q96T76	MMS19	1	786891	761105	83280.7	1.84412e+06	433274	0.98	1.82	1.16	0	0.65	0.02
Q9P0L0	VAPA	1	6.5314e+06	555935	6750033	7.0761e+06	5.76806e+06	1	1.16	1.17	0.01	0	0
O15084	ANKRD28	0.67	148048	106474	245869	198276	0	1.1	1.12	0	0	0	0
Q12996	CSTF3	1	388306	313120	236400	824481	104037	1	1.38	0.99	0	0.33	0
Q32MZ4	LRRFIP1	1	1.21845e+06	684578	1.04252e+06	2130894	481946	0.8	1.18	0.68	0	0	0
Q9Y618	NCOR2	1	2.41675e+06	468877	1846172	2.40947e+06	2994611	0.42	0.42	0.55	0	0	0
Q9Y619	SLC25A15	0.33	69680.7	98543.3	0	0	209042	0	0	1.13	0	0	0
A0A0C4DH25	IGKV3D-20	0.33	243404	344225	730211	0	0	1.29	0	0	0	0	0
P07477	PRSS1	1	2.04217e+08	3.60386e+07	1.90325e+08	2.5363e+08	1.68697e+08	1.38	1.09	0.96	0	0	0
P09543	CNP	0.67	469137	637702	36675	0	1.37074e+06	0.97	0	2.14	0	0	0.33
P35251	RFC1	1	1.40376e+06	184518	1.55338e+06	1.51409e+06	1.1438e+06	1.07	1.1	1.08	0.04	0.02	0
Q08170	SRSF4	1	1.33927e+06	621397	465818	1.85973e+06	1692271	1.04	1.48	1.69	0	0.02	0.01
Q8IY17	PNPLA6	0.33	30614.8	43295.8	0	91844.3	0	0	1.06	0	0	0	0
Q92734	TFG	1	3.81216e+06	2.09247e+06	5.62333e+06	879901	4.93326e+06	3.78	1.55	4.7	0.33	0	0.33
Q96AB3	ISOC2	0.33	129920	183734	0	389759	0	0	1.24	0	0	0	0
P00846	MT-ATP6	1	1.93552e+06	994695	646293	3067523	2.09274e+06	0.62	0.98	0.96	0	0	0
Q5T5P2	KIAA1217	0.67	748540	537476	0	1.2372e+06	1.00842e+06	0	0.77	0.86	0	0	0
Q5BKT4	ALG10	1	6.72619e+08	1.11259e+08	5.46371e+08	817068568	6.54418e+08	0.56	0.97	0.88	0	0	0
P16989	YBX3	1	2.85375e+06	528543	2.50093e+06	3.60084e+06	2.45947e+06	0.86	1.08	0.92	0.02	0.03	0.01
P51843	NR0B1	0.33	89040.1	125922	0	0	267120	0	0	0.99	0	0	0
Q9UKM9	RALY	1	10700083	4.08843e+06	1.64766e+07	7.59518e+06	8.02848e+06	1.75	1.1	1.4	0.32	0	0
Q9Y4P3	TBL2	1	981750	637017	1863654	700081	381516	0.7	0.53	0.49	0	0	0
Q9BXP5	SRRT	1	2.91318e+06	534555	3.48543e+06	2.19925e+06	3.05487e+06	2.1	1.24	1.88	0.03	0.09	0.01
O43920	NDUFS5	1	219346	110152	374869	149311	133859	1.13	0.83	0.85	0	0	0
Q6ULP2	AFTPH	1	4.6758e+07	2.73023e+07	7.74925e+07	5.1631e+07	1.11505e+07	1.98	1.57	0.45	0.33	0.03	0
Q9Y6D9	MAD1L1	0.33	183201	259086	549604	0	0	1.69	0	0	0	0	0
P08708	RPS17	1	2.03372e+07	3.62593e+06	1.66339e+07	2.52605e+07	1.91173e+07	0.75	1.07	1.08	0	0	0
P29692	EEF1D	1	19270147	3.4981e+06	23800758	1.87254e+07	1.52843e+07	0.97	0.85	0.85	0	0	0
P05388	RPLP0	1	5.4514e+07	9.9899e+06	6.62381e+07	5.54789e+07	4.1825e+07	1.18	1.04	0.97	0.01	0	0
Q92604	LPGAT1	0.33	444525	628653	0	1.33357e+06	0	0	1.39	0	0	0	0
Q8IYD1	GSPT2	1	1.30274e+06	842325	2.17455e+06	1.56984e+06	163823	0.95	1	0.56	0.05	0	0
Q9NRZ9	HELLS	0.67	933250	906239	639159	0	2160590	0.24	0	0.4	0	0	0
Q8N9M1	C19ORF47	0.33	91064.1	128784	0	0	273192	0	0	0.93	0	0	0
O75391	SPAG7	0.67	582143	522310	0	479459	1.26697e+06	0	0.72	1.06	0	0	0
O75390	CS	1	5.11037e+06	1.47912e+06	7079450	3514493	4737159	1.6	1.03	1.6	0.32	0.01	0
Q92609	TBC1D5	1	333856	280209	718435	224333	58800.7	1.07	0.93	0.85	0.3	0	0
O75394	MRPL33	1	1.42102e+06	499836	988643	1152922	2.12151e+06	0.81	0.77	1.14	0	0	0
P62979	RPS27A	1	1.61605e+08	2.95112e+07	2.00876e+08	154204408	1.29735e+08	1.27	0.88	1.01	0.02	0	0
P09038	FGF2	1	3.11662e+06	3.98784e+06	332502	261225	8.75612e+06	1	0.92	5.33	0	0	0.33
P18124	RPL7	1	4.04349e+08	4.58386e+07	397786580	4.63482e+08	3.51778e+08	0.98	1.09	1.06	0	0	0
Q96P63	SERPINB12	1	721954	655402	476839	70389.3	1.61863e+06	1.03	0.67	1.51	0	0	0
Q9BSJ8	ESYT1	1	270587	197202	528997	232217	50545.3	1.09	0.91	0.84	0.01	0	0
Q99986	VRK1	0.33	260405	368268	0	0	781215	0	0	1.44	0	0	0
P35659	DEK	1	2.20555e+07	7.37086e+06	1.16343e+07	2.70569e+07	2.74752e+07	0.5	0.89	1.14	0	0	0
P35658	NUP214	1	1.20799e+07	603296	1.14417e+07	12889395	11908751	0.7	0.79	0.97	0	0	0
P62701	RPS4X	1	1.23309e+08	2.27306e+07	9.36377e+07	127433726	148855714	0.66	0.85	1.32	0	0	0
Q9BSJ2	TUBGCP2	0.67	183543	167172	404364	0	146264	0.96	0	0.92	0.01	0	0
Q96N66	MBOAT7	1	2.02817e+06	1.38581e+06	1.33588e+06	3.96216e+06	786468	1.03	1.65	0.78	0	0.03	0
P27694	RPA1	1	873934	472646	494437	1.54021e+06	587154	0.51	0.77	0.59	0	0.02	0
P27695	APEX1	1	18722856	481713	1.86472e+07	1.9347e+07	18174345	0.91	0.8	0.97	0	0	0
O00567	NOP56	1	3.3633e+06	447393	3.72305e+06	3.63418e+06	2.73268e+06	1.38	1.29	1.2	0	0.01	0
P46013	MKI67	1	1.59344e+06	1.21566e+06	423495	3.26936e+06	1087459	0.79	1.71	1.02	0	0.3	0
P17858	PFKL	0.33	76524.4	108222	0	0	229573	0	0	1.09	0	0	0
O00560	SDCBP	1	1.50936e+06	1.16887e+06	3.04241e+06	1.27829e+06	207391	1.62	1.21	0.79	0.33	0.03	0
Q08378	GOLGA3	0.33	613721	867933	0	1.84116e+06	0	0	0.87	0	0	0	0
Q9BTC0	DIDO1	0.67	662778	666993	0	412906	1.57543e+06	0	1.04	1.73	0	0.02	0.33
Q9BSD7	NTPCR	1	778545	943045	2.11221e+06	108878	114549	1.47	0.83	0.87	0.33	0	0
P41208	CETN2	0.33	119591	169127	358773	0	0	1.08	0	0	0.01	0	0
O43252	PAPSS1	0.67	5.6756e+06	7.83422e+06	0	1.67537e+07	273057	0	1.27	0.13	0	0	0
O94973	AP2A2	1	2.73379e+07	1.78091e+07	4.41978e+07	3.51114e+07	2704393	6.39	5.92	0.79	0.58	0.76	0
Q96N67	DOCK7	1	1.78964e+06	929378	2.32549e+06	2561074	482360	0.69	0.91	0.47	0.01	0.02	0
Q99497	PARK7	1	5.0318e+06	228670	5.3533e+06	4.84082e+06	4.90128e+06	0.9	0.84	0.98	0	0	0
P14174	MIF	1	7.63854e+06	7.95762e+06	2.20204e+06	1.82339e+06	1.88902e+07	0.81	0.87	7.46	0	0	0.33
Q5TA45	INTS11	1	163435	88521.2	65698	280050	144556	0.94	1.02	0.97	0	0	0
P53350	PLK1	0.33	512702	725071	1.53811e+06	0	0	1.78	0	0	0	0	0
Q15165	PON2	1	1.20757e+06	85227.5	1263642	1.08714e+06	1.27194e+06	0.94	0.85	1.02	0	0	0
P54886	ALDH18A1	1	1.25408e+07	2.51507e+06	1.60419e+07	1.13332e+07	10247158	1.04	0.74	0.84	0	0	0
Q5T1J5	CHCHD2P9	0.33	88270.2	124833	264811	0	0	1.33	0	0	0	0	0
Q14137	BOP1	0.67	1.88467e+06	1.34809e+06	2577967	3.07606e+06	0	2.17	2.73	0	0.2	0.33	0
Q9UPM8	AP4E1	0.67	415634	298198	561651	0	685252	1.06	0	1.08	0	0	0
Q9UI09	NDUFA12	0.67	101202	71599.5	154702	0	148902	1.01	0	0.99	0	0	0
O00116	AGPS	1	821641	211996	524627	934788	1005509	0.78	0.81	0.97	0	0	0
Q8WVV4	POF1B	1	6895727	4.22519e+06	1.2612e+07	5544872	2.53035e+06	0.97	0.64	0.41	0.08	0.01	0
P46782	RPS5	1	34149440	5.33279e+06	2.75593e+07	4.06203e+07	34268753	2.08	2.68	2.63	0.33	0.65	0.33
P46781	RPS9	1	1.43324e+08	4.40736e+06	1.46334e+08	1.46546e+08	1.37093e+08	0.97	0.94	1.11	0	0	0
Q9Y4Z0	LSM4	1	3.48633e+06	1.68932e+06	1931789	2.69254e+06	5.83467e+06	0.7	0.74	1.52	0.03	0.03	0.03
P61956	SUMO2	0.67	859404	609848	0	1.35188e+06	1226332	0	1.84	1.96	0	0	0
Q68D10	SPTY2D1	0.33	166884	236009	0	500651	0	0	1.28	0	0	0	0
P55036	PSMD4	0.67	261053	203765	285897	497262	0	0.85	0.82	0	0	0	0
Q9UEE9	CFDP1	0.67	90309.3	85250.5	66293	0	204635	1	0	1.07	0	0	0
P11182	DBT	0.67	65139	53191.2	130291	65125.7	0	1.05	1.04	0	0	0	0
O75175	CNOT3	0.33	15949.6	22556.1	47848.7	0	0	1.06	0	0	0	0	0
Q9H227	GBA3	0.33	1112944	1.57394e+06	0	3338832	0	0	2.88	0	0	0.33	0
Q9H4G0	EPB41L1	1	2.01005e+07	7.79547e+06	30333192	1.85369e+07	1.14313e+07	1.33	1.01	0.8	0.32	0	0
Q99459	CDC5L	1	5156559	2.60892e+06	4.99558e+06	2044822	8.42927e+06	0.84	0.44	1.29	0	0	0
O00763	ACACB	1	6.76434e+06	4.62705e+06	1.30608e+07	2073193	5.15907e+06	1.17	0.34	0.69	0.08	0	0
Q7Z6Z7	HUWE1	1	1.0202e+06	527605	1.69115e+06	402025	967412	1.14	0.82	1.15	0.33	0	0
P11216	PYGB	1	2.02346e+07	2.19142e+06	22034058	2.152e+07	1.71497e+07	0.96	0.89	0.91	0	0	0
P61803	DAD1	1	2.51236e+06	466890	1874280	2.68437e+06	2.97844e+06	0.76	0.86	0.96	0	0	0
Q8TCU4	ALMS1	1	2.68699e+07	1.94528e+07	4.90371e+07	29895700	1.67683e+06	3.4	2.1	0.28	0.38	0.43	0
O15143	ARPC1B	1	4.13534e+06	772190	4.28646e+06	4996413	3123139	0.87	1.21	1	0.18	0.04	0
Q8N140	EID3	0.67	62851.1	53641.9	0	131066	57487	0	1.07	1.04	0	0	0
Q14008	CKAP5	0.67	592917	432915	0	1021512	757240	0	1.2	1.2	0	0.33	0
Q6P2H3	CEP85	0.67	81317.8	90500.6	0	207569	36384	0	1.05	0.97	0	0.01	0
Q8WY22	BRI3BP	0.33	45951.4	64985.2	137854	0	0	1.1	0	0	0	0	0
Q15773	MLF2	1	992993	218533	1.29382e+06	903918	781242	0.93	0.9	0.9	0.01	0	0
P40939	HADHA	1	4.69363e+06	421200	4.85766e+06	4.1157e+06	5107541	0.99	0.89	1.26	0	0	0
Q02040	AKAP17A	1	10864532	4.09998e+06	5143986	1.45441e+07	1.29055e+07	1.23	1.6	1.88	0	0	0
P35579	MYH9	1	83798486	2.29958e+07	5.19406e+07	1.05386e+08	9.40692e+07	1.09	2.37	2.62	0.01	0.32	0.23
P82912	MRPS11	0.33	131750	186323	0	0	395251	0	0	1.25	0	0	0
O43324	EEF1E1	1	1.07057e+06	393782	1.57566e+06	1.02115e+06	614901	1.18	1.07	0.97	0	0	0
P82914	MRPS15	1	5.61811e+06	3.87547e+06	464096	6.5808e+06	9.80944e+06	0.43	1.55	2.67	0	0.01	0.12
P31943	HNRNPH1	1	3.92345e+07	5.28956e+06	4.65533e+07	36915546	3.42348e+07	1.08	0.93	1.08	0.01	0	0
P31942	HNRNPH3	1	2.56947e+06	320336	2999586	2.47758e+06	2.23124e+06	1.31	1.04	1.1	0	0	0
P49407	ARRB1	0.67	82403.4	59134.4	0	111253	135957	0	0.96	0.99	0	0	0
Q13356	PPIL2	0.67	678400	631954	513736	0	1521464	0.52	0	0.82	0	0	0
P31946	YWHAB	0.67	611457	771437	1.69966e+06	0	134715	1.42	0	0.96	0.33	0	0
P31944	CASP14	0.67	256723	182299	0	405565	364604	0	0.54	0.55	0	0	0
Q96DA0	ZG16B	0.33	289848	409908	869545	0	0	1.34	0	0	0	0	0
P31949	S100A11	1	5.25018e+06	1.28848e+06	5.92514e+06	6.37851e+06	3446899	1.13	1.2	0.88	0.01	0	0
P31948	STIP1	1	5.37308e+06	2.09014e+06	8.32785e+06	3.96651e+06	3.82486e+06	1.28	0.72	0.81	0.07	0.02	0
Q96DA6	DNAJC19	1	208742	139215	40484	381403	204340	0.93	1.09	1.03	0	0	0
P61604	HSPE1	1	2.77301e+07	6.08778e+06	3.62443e+07	24578803	22367170	1.09	0.81	0.9	0.08	0.03	0.01
Q9BSV6	TSEN34	1	945508	1.18176e+06	72120.7	148210	2616195	1.05	1.09	3.44	0	0	0.29
Q7Z7F7	MRPL55	1	1.48e+06	386269	1066848	1.99606e+06	1.37708e+06	0.92	1.2	1.09	0	0	0
P60608	ERVFC1-1	0.67	1.94762e+06	1.3927e+06	3.17538e+06	2.66749e+06	0	2.25	2.6	0	0.33	0.17	0
Q14914	PTGR1	1	1.12768e+07	1.99812e+06	1.35266e+07	8.67117e+06	11632470	0.7	0.53	0.81	0	0	0
P38646	HSPA9	1	23640985	5.76362e+06	31158748	2.261e+07	1.71542e+07	1.28	1.05	1	0.17	0	0
Q7L4I2	RSRC2	1	2.22136e+06	1.61951e+06	1.24754e+06	913004	4.50353e+06	0.77	0.61	1.73	0	0	0
P99999	CYCS	1	2.66752e+07	5.8784e+06	3.49524e+07	2.18666e+07	23206516	1.24	0.69	0.89	0.03	0.01	0.01
P60953	CDC42	1	2.2015e+06	411077	2.5063e+06	2.47782e+06	1.62038e+06	1.49	1.27	1.21	0.09	0.1	0
P50416	CPT1A	0.33	35265.8	49873.3	0	105797	0	0	1.06	0	0	0	0
Q9BQ48	MRPL34	1	558586	272506	320801	940125	414832	0.9	1.12	1.02	0	0	0
P22570	FDXR	1	636070	11374.4	650991	633816	623404	0.46	0.44	0.47	0	0	0
Q8NDV7	TNRC6A	1	2.21481e+07	2.93046e+06	1.93634e+07	2.61985e+07	20882453	1.58	1.51	1.7	0	0.27	0.01
P06454	PTMA	1	1.65076e+06	932547	450960	1.77652e+06	2.72482e+06	0.65	1.03	1.49	0	0.01	0.21
Q9Y5B9	SUPT16H	1	8.46248e+06	969199	7.64107e+06	9.82344e+06	7922939	0.84	0.95	0.99	0	0	0
P48047	ATP5O	1	5.82169e+06	5.22708e+06	13058754	898441	3507867	2.75	0.46	1.07	0.33	0	0
Q9P0U1	TOMM7	0.67	275396	267201	637175	0	189012	1.25	0	1.14	0	0	0
Q9NX02	NLRP2	0.33	194866	275582	0	0	584599	0	0	1.44	0	0	0
P38606	ATP6V1A	0.67	806060	859703	420843	1997337	0	1.31	2.18	0	0	0.14	0
Q9H0S4	DDX47	1	3.11792e+06	615872	2.27543e+06	3.7305e+06	3347820	0.76	0.87	0.97	0	0	0
Q9UPQ0	LIMCH1	1	4.48844e+06	2.28125e+06	6903927	1428610	5132769	0.55	0.25	0.62	0	0	0
Q16881	TXNRD1	0.67	496597	471314	0	1.12993e+06	359865	0	1.33	0.98	0	0.01	0
Q9UPQ9	TNRC6B	1	1.82216e+06	857949	2.1657e+06	2658156	642618	2.2	2.39	1.37	0.84	0.57	0.15
P09936	UCHL1	1	1.23378e+06	457834	797608	1037468	1.86628e+06	1.05	0.91	1.33	0	0	0
Q9H0C8	ILKAP	0.33	333959	472289	0	0	1.00188e+06	0	0	1.42	0	0	0.26
Q7L2H7	EIF3M	0.67	182216	179361	120505	426142	0	0.77	0.89	0	0	0	0
Q9NS91	RAD18	0.67	276995	196111	0	427516	403470	0	0.9	0.98	0	0	0
Q9BPX3	NCAPG	1	1695902	1.00109e+06	3.10518e+06	874097	1.10843e+06	1.05	0.67	0.78	0	0	0
Q15424	SAFB	1	6.16837e+06	3.1819e+06	2234962	6.24219e+06	10027942	0.51	0.77	1.36	0	0	0
Q9HC52	CBX8	1	1.76973e+06	1.06758e+06	695802	1387682	3.22571e+06	0.71	0.83	1.48	0	0	0
Q9H6S3	EPS8L2	0.67	963887	696577	1269701	0	1621960	0.83	0	0.87	0	0	0
O75436	VPS26A	0.67	342999	261237	395625	0	633372	1.29	0	1.47	0	0	0
Q9H6S0	YTHDC2	0.67	493446	350765	0	696156	784183	0	1.43	1.51	0	0	0
P07900	HSP90AA1	1	2.27595e+08	1.24913e+08	6.81383e+07	3.73165e+08	2.41481e+08	2.34	13.14	13.14	0.33	0.34	0.33
Q9NQZ2	UTP3	0.67	229294	238041	0	130485	557398	0	0.94	1.19	0	0	0
Q13586	STIM1	1	1.37984e+06	200608	1.51751e+06	1.09618e+06	1.52583e+06	0.41	0.42	0.51	0	0	0
Q8WWC4	MAIP1	0.67	79884.8	67131.6	75399.7	0	164255	0.99	0	1.05	0	0	0
Q9NZJ7	MTCH1	0.67	66085.3	46919.7	0	93957.7	104298	0	1.05	1.08	0	0	0
Q15517	CDSN	1	1.28908e+06	206661	1160365	1.12621e+06	1.58068e+06	1.35	1.08	1.44	0	0	0
Q16875	PFKFB3	0.67	552801	510495	1.23134e+06	0	427063	1.48	0	1.27	0	0	0
Q9NW13	RBM28	1	2475932	1.16312e+06	1570616	4117945	1739235	1.09	2.15	1.38	0.03	0.33	0.02
Q9Y5X1	SNX9	0.67	2.83127e+06	2.34881e+06	5.75134e+06	2742467	0	2.99	2.3	0	0.33	0.65	0
Q9UM82	SPATA2	1	8.45742e+06	3.83878e+06	11935984	10327697	3.10856e+06	1.08	1.04	0.48	0.2	0.01	0
Q9C0J8	WDR33	0.67	343592	314763	0	760484	270294	0	1.23	1.03	0	0	0
P38159	RBMX	1	1.62404e+07	692534	1.533e+07	1.63827e+07	17008394	0.89	0.92	1.17	0	0	0
P51610	HCFC1	1	3.37316e+06	3.83953e+06	499617	819946	8.79992e+06	0.16	0.17	0.93	0	0	0
Q5T4S7	UBR4	1	767379	344787	651235	1.23557e+06	415329	0.95	1.03	0.75	0.01	0.04	0
Q9Y285	FARSA	1	5.60218e+06	565523	6.25893e+06	5669060	4878540	0.81	0.76	0.82	0	0	0
O00268	TAF4	0.67	5.36074e+06	7.51674e+06	1.59909e+07	0	91344.3	10.34	0	0.87	0.33	0	0
P08621	SNRNP70	1	2.50205e+07	4.98678e+06	18780615	2.52944e+07	3.09865e+07	0.88	1	1.53	0	0	0
Q9UJV9	DDX41	1	1.83111e+06	1.08251e+06	386626	2.1142e+06	2.9925e+06	0.66	1.14	1.85	0	0	0
P08865	RPSA	1	9.47073e+06	2.05545e+06	9.81925e+06	6.79723e+06	11795712	1.51	0.84	1.61	0	0	0
P33947	KDELR2	0.67	204952	166752	206407	408448	0	0.84	0.84	0	0	0	0
Q6P3W7	SCYL2	1	24786004	1.73201e+07	3.64975e+07	3.75611e+07	299353	0.79	1.14	0.06	0.33	0.33	0
Q96IZ7	RSRC1	1	1.56285e+06	856866	460028	1.67934e+06	2.54919e+06	0.62	0.9	1.28	0	0	0
Q96IZ0	PAWR	1	4.39505e+06	2.08334e+06	1489499	5424998	6.27066e+06	0.6	1.14	1.58	0	0.02	0
Q9H2K8	TAOK3	0.67	324627	394029	0	94701.7	879179	0	1.06	1.67	0	0	0
Q06124	PTPN11	0.67	728318	550393	1330309	854645	0	2.36	1.36	0	0.33	0.32	0
Q9NQ50	MRPL40	1	1.33121e+06	346670	1.06782e+06	1.82101e+06	1.1048e+06	0.96	0.92	0.87	0	0	0
P56556	NDUFA6	1	848148	107337	722772	984948	836724	1.53	1.55	1.63	0	0	0
Q96C19	EFHD2	1	2.39204e+07	6.88956e+06	3.17376e+07	25048612	1.49752e+07	1.03	0.96	0.7	0.06	0	0
Q86UK7	ZNF598	1	363051	114592	407200	476014	205938	0.89	0.95	0.84	0	0	0
P13010	XRCC5	1	9.6028e+06	4.17435e+06	9.7834e+06	4402384	14622622	0.73	0.39	1.45	0.01	0	0.02
Q5T200	ZC3H13	0.33	17981.1	25429.1	0	0	53943.3	0	0	0.99	0	0	0
Q6Y1H2	HACD2	1	480066	375195	1.0101e+06	193799	236294	1.31	1.05	1.1	0.33	0	0
Q9NRX1	PNO1	0.67	361042	270568	0	651323	431803	0	0.85	0.8	0	0	0
Q9Y2W1	THRAP3	1	9.54971e+06	3.38365e+06	4764502	11946906	1.19377e+07	0.58	0.9	1.12	0	0	0
O60551	NMT2	0.33	35901.2	50772	0	0	107704	0	0	1.1	0	0	0
Q9BVJ6	UTP14A	1	1.58377e+06	966769	341998	1709203	2700101	0.55	0.87	1.29	0	0.02	0.02
O95347	SMC2	1	1.91651e+06	1.38343e+06	3.85692e+06	729708	1.1629e+06	1.29	0.74	0.97	0.12	0	0
P60174	TPI1	1	2.9022e+06	592304	2.06754e+06	3.38078e+06	3.25827e+06	0.79	1.27	1.4	0.05	0.1	0.05
O00232	PSMD12	1	831281	184971	581678	888294	1023871	0.98	1.12	1.38	0	0.3	0.1
O95182	NDUFA7	0.33	650131	919424	1.95039e+06	0	0	3.44	0	0	0.12	0	0
P05023	ATP1A1	1	957252	446123	326522	1.28576e+06	1.25947e+06	0.69	0.88	0.94	0	0	0
Q9Y608	LRRFIP2	0.33	41794	59105.6	125382	0	0	1.16	0	0	0	0	0
P52926	HMGA2	1	576045	403541	388972	1.13651e+06	202656	1.23	1.48	1	0	0.2	0
Q9P0M6	H2AFY2	0.33	1756359	2.48387e+06	0	5269077	0	0	3.96	0	0	0.33	0
P57737	CORO7	0.33	866527	1.22545e+06	0	2.59958e+06	0	0	2.52	0	0	0.08	0
Q9BRR8	GPATCH1	0.67	53212.8	45862.9	0	111935	47703.7	0	1.06	1.03	0	0	0
Q93100	PHKB	0.67	141011	126135	0	116903	306131	0	1.07	1.2	0	0	0
Q9Y3I0	RTCB	1	1.51108e+07	974982	1.4258e+07	1.45987e+07	16475482	0.87	0.93	1.35	0	0	0
P28331	NDUFS1	1	3.25417e+06	2.28251e+06	6481468	1.58414e+06	1696890	0.97	0.36	0.4	0.06	0.02	0.01
P62829	RPL23	1	5.92987e+07	8.78635e+06	4.80555e+07	6.95021e+07	60338506	0.85	1.11	1.21	0	0	0
Q96CU9	FOXRED1	0.33	31591.9	44677.7	0	94775.7	0	0	1.06	0	0	0	0
P62820	RAB1A	1	2.99883e+06	273303	3.3749e+06	2.73352e+06	2.88807e+06	0.89	0.71	0.9	0	0	0
P62826	RAN	1	1.00265e+08	1.21466e+07	1.14902e+08	1.00733e+08	8.51595e+07	0.96	0.84	0.9	0	0	0
P18615	NELFE	0.67	3.68698e+06	2.99106e+06	0	3.73483e+06	7.32611e+06	0	0.84	1.84	0	0	0
Q9C0D5	TANC1	0.67	143918	105153	183447	248306	0	1.07	1.15	0	0	0	0
P51858	HDGF	1	1.57284e+07	2.94767e+06	1.78431e+07	1.15599e+07	17782109	1.27	0.73	1.33	0.05	0.03	0.03
P18583	SON	1	2.71422e+06	794992	1.87652e+06	2.48368e+06	3.78246e+06	0.47	0.5	0.74	0	0	0
Q9C0D9	SELENOI	1	897553	380132	1.19267e+06	1.13913e+06	360854	1.04	1.06	0.78	0.03	0.01	0
Q8TCJ2	STT3B	1	5.72939e+06	1.17176e+06	7080451	5.88483e+06	4222899	1	0.98	0.88	0.04	0.02	0
O95983	MBD3	0.67	27911.7	22556.6	55243	0	28492	0.97	0	0.93	0	0	0
Q9BZE9	ASPSCR1	0.33	17957.6	25395.8	0	53872.7	0	0	1	0	0	0	0
O43913	ORC5	0.33	16270	23009.3	0	0	48810	0	0	1.05	0	0	0
Q9Y6G9	DYNC1LI1	1	3.53736e+06	222413	3247396	3.57678e+06	3.7879e+06	0.69	0.68	0.79	0.01	0.01	0.01
P55084	HADHB	1	8.68645e+06	1.35214e+06	9515862	6.7796e+06	9.76388e+06	0.55	0.43	0.72	0	0	0
P43304	GPD2	0.67	63862.8	49074.1	0	119322	72266.3	0	0.98	0.96	0	0	0
O15347	HMGB3	1	3.31918e+07	6.59499e+06	24343956	4.01707e+07	3.50607e+07	0.7	1	1.14	0	0	0
O15344	MID1	0.33	286114	404626	858342	0	0	1.34	0	0	0	0	0
Q9BZE4	GTPBP4	1	6.24993e+06	1.67986e+06	4218192	8332067	6199539	0.93	1.37	1.32	0	0	0
Q9UKX7	NUP50	1	422640	282428	236472	209694	821754	0.46	0.47	0.65	0	0	0
Q92616	GCN1	1	8.52259e+06	980027	7.20116e+06	9.5453e+06	8.82133e+06	0.86	1.15	1.26	0	0	0
Q92615	LARP4B	1	4.17241e+06	1.11948e+06	2.60535e+06	4760721	5151157	0.75	1	1.28	0	0.01	0
Q92614	MYO18A	1	1.4222e+07	1.47423e+07	2929992	4.68993e+06	3.5046e+07	0.76	1.03	6.93	0	0.01	0.5
Q9H501	ESF1	1	678050	528498	102736	1.3789e+06	552518	0.71	1.19	0.94	0	0.06	0
P43490	NAMPT	1	2.70919e+06	754948	1.76044e+06	2.7595e+06	3.60763e+06	0.59	0.88	1.17	0	0	0
O60701	UGDH	1	5.57088e+07	4.83365e+06	6.24016e+07	5.3567e+07	5.11578e+07	0.84	0.78	0.92	0	0	0
Q9UH65	SWAP70	0.67	1.21995e+06	1.21918e+06	2885108	774752	0	2.13	1.46	0	0.33	0	0
Q9Y6I3	EPN1	1	1.23497e+09	8.80432e+08	1.71353e+09	1.99116e+09	209065	674.68	921.55	0.9	1	1	0
Q96P70	IPO9	1	5.22846e+06	524924	5.92372e+06	5.10618e+06	4655491	0.91	0.86	0.97	0	0	0
Q9H694	BICC1	1	5.1892e+06	3.35833e+06	923336	9.13029e+06	5.51398e+06	0.25	0.94	0.84	0	0	0
Q9Y6I9	TEX264	0.33	267165	377828	801494	0	0	1.32	0	0	0	0	0
Q86VI3	IQGAP3	0.33	2.56677e+06	3.62996e+06	7.70032e+06	0	0	4.03	0	0	0.33	0	0
Q6NTF9	RHBDD2	0.33	35648	50413.9	0	0	106944	0	0	1.1	0	0	0
P0DPB5	P0DPB5	0.33	801882	1.13403e+06	0	0	2405646	0	0	1.39	0	0	0
P46060	RANGAP1	0.67	5712493	5.42845e+06	1.30103e+07	4.12715e+06	0	3.58	1.89	0	0.33	0.3	0
Q9Y5J1	UTP18	0.67	597398	427869	0	979432	812763	0	1.08	1.06	0	0	0
O75964	ATP5L	1	3.48985e+07	2.41677e+07	16209384	69025182	1.9461e+07	0.62	2.64	0.99	0.01	0.16	0.01
P68400	CSNK2A1	1	2157630	612288	1824883	3.01632e+06	1.63169e+06	1.08	1.22	1.02	0	0.04	0
P27105	STOM	1	6.35139e+06	2.18609e+06	7.08553e+06	3.3835e+06	8585140	0.44	0.31	0.75	0	0	0
P68402	PAFAH1B2	0.67	181414	167828	139584	0	404659	0.94	0	1.13	0	0	0
Q9BRX8	FAM213A	0.33	35445.9	50128.1	0	106338	0	0	1.07	0	0	0	0
O75746	SLC25A12	1	130643	10729.2	133680	116250	141999	1.04	1.01	1.03	0	0	0
P42766	RPL35	1	1.11898e+08	1.18392e+07	9.53243e+07	1.22241e+08	1.18129e+08	0.96	1.15	1.37	0	0	0
Q9H9J2	MRPL44	0.33	40708.7	57570.7	122126	0	0	1.05	0	0	0	0	0
P68371	TUBB4B	1	4.99818e+07	4.7747e+06	5.55949e+07	5.04259e+07	43924599	0.89	0.81	0.89	0	0	0
Q5T3I0	GPATCH4	0.33	175113	247647	0	0	525339	0	0	1.12	0	0	0
Q6ZUT1	C11ORF57	0.33	54765.4	77450	0	0	164296	0	0	1.11	0	0	0
Q9UHD1	CHORDC1	1	4.12265e+06	1.04144e+06	5.30012e+06	4300136	2767705	0.88	0.85	0.72	0	0	0
Q9NZN4	EHD2	0.67	316364	325243	763700	185391	0	1.13	0.92	0	0	0	0
P53618	COPB1	1	1.01549e+07	1.5397e+06	1.15639e+07	1.08881e+07	8.01268e+06	0.9	0.87	0.85	0	0	0
P61964	WDR5	1	7789429	5.10802e+06	1.09518e+07	583533	1.1833e+07	1.21	0.12	1.05	0.33	0	0.33
Q96JM3	CHAMP1	0.67	1.54169e+06	1.9255e+06	368638	0	4256431	0.28	0	0.96	0	0	0
Q14126	DSG2	1	2.20466e+06	2.77878e+06	6.1339e+06	296770	183299	2.59	0.86	0.83	0.33	0	0
P15408	FOSL2	0.33	876576	1.23967e+06	0	0	2.62973e+06	0	0	1.17	0	0	0
Q9UI10	EIF2B4	1	532820	346482	442463	995074	160924	1.39	1.59	1.13	0	0	0
P24666	ACP1	1	2.84287e+06	720391	1.95297e+06	2.85829e+06	3.71736e+06	0.55	0.76	1.05	0	0	0
P17480	UBTF	1	2.33923e+06	1.03016e+06	893376	2.90732e+06	3.21701e+06	0.65	0.98	1.26	0	0.01	0
Q8TEX9	IPO4	0.67	770879	941984	0	215409	2.09723e+06	0	1.02	2.67	0	0	0.33
O94811	TPPP	1	87888	45634.9	142472	90415.7	30776	1.01	1.01	0.98	0	0	0
Q96HC4	PDLIM5	1	2.00762e+07	1.23953e+06	2.12393e+07	2.06305e+07	1.83589e+07	0.89	0.81	0.9	0	0	0
O95433	AHSA1	1	2.11253e+07	6.48705e+06	28008339	2.29365e+07	1.24311e+07	1.2	1.06	0.73	0.04	0	0
Q99442	SEC62	1	1.30061e+06	423219	1403699	1.75965e+06	738471	0.91	1.1	0.88	0.01	0	0
P49327	FASN	1	4.99748e+07	2.31308e+07	5.34433e+07	7.64102e+07	2.00709e+07	0.99	1.42	0.49	0.01	0.04	0
O43684	BUB3	1	2.60079e+07	9.08511e+06	3.88542e+07	1.97781e+07	1.93914e+07	1.53	0.96	1.16	0.16	0.01	0
Q0JRZ9	FCHO2	0.67	4.37e+06	3.75738e+06	9.17306e+06	3936942	0	4.99	3.32	0	0.33	0.33	0
O75340	PDCD6	1	672145	535122	181799	1.41652e+06	418115	1.01	1.68	1.22	0	0.33	0
P14618	PKM	1	1.72524e+08	1.22745e+07	189086554	168744258	159741652	0.95	0.81	0.97	0	0	0
O75348	ATP6V1G1	0.33	56876.1	80435	170628	0	0	1.21	0	0	0	0	0
P25685	DNAJB1	1	3.07971e+07	5.89713e+06	2.25538e+07	36014003	3.38236e+07	6.51	8.43	8.78	0.33	0.33	0.33
P63010	AP2B1	1	3.22248e+07	2.4157e+07	6.06038e+07	3.45069e+07	1.56367e+06	13.12	9.76	0.99	0.93	1	0
P42167	TMPO	1	3.16586e+07	3.3352e+06	2.69834e+07	33455171	3.45371e+07	0.67	0.78	1.01	0	0	0
P42166	TMPO	1	3.00005e+06	694444	3.14395e+06	2.08677e+06	3.76945e+06	0.97	0.75	1.34	0.04	0.02	0.01
Q14019	COTL1	1	1.41813e+06	406071	902096	1.89437e+06	1457924	0.81	0.98	0.99	0.01	0.02	0.01
Q14011	CIRBP	1	3.36795e+06	2.0769e+06	463778	4.43978e+06	5.2003e+06	0.73	1.82	2.32	0	0	0
Q15746	MYLK	1	3.72064e+06	2.23525e+06	2.90134e+06	6774353	1.48623e+06	0.54	1.24	0.51	0.01	0.01	0
P40926	MDH2	1	4.50465e+06	873425	4.48488e+06	3.44495e+06	5584121	1.14	0.93	1.53	0.02	0.06	0.31
Q96TA1	FAM129B	0.67	2.1128e+06	2.55109e+06	5.70182e+06	636585	0	3.29	1.39	0	0.33	0	0
Q9GZS1	POLR1E	0.33	249673	353092	749020	0	0	0.69	0	0	0	0	0
O14925	TIMM23	1	1.02757e+06	449434	1.61538e+06	524270	943071	1.78	1.26	1.63	0.34	0.29	0.17
O15438	ABCC3	0.33	29257.6	41376.4	0	87772.7	0	0	1.05	0	0	0	0
Q13362	PPP2R5C	0.33	262557	371311	0	787670	0	0	1.47	0	0	0	0
Q9NYK5	MRPL39	0.33	50578.2	71528.4	0	0	151735	0	0	1.1	0	0	0
P67812	SEC11A	1	1.40102e+06	478006	1767755	725858	1.70945e+06	1.39	0.83	1.26	0	0	0
Q96PK6	RBM14	1	3.57188e+07	3.8578e+06	3.02726e+07	3.87222e+07	38161457	0.82	1.04	1.28	0	0	0
Q8N1G4	LRRC47	1	2.03972e+06	620780	1.16308e+06	2.51893e+06	2.43716e+06	0.5	0.7	0.85	0	0	0
Q8N1G0	ZNF687	0.33	49582	70119.5	0	0	148746	0	0	0.98	0	0	0
P80723	BASP1	1	1.33363e+07	769207	1.39565e+07	1.38002e+07	12252247	0.87	1	1.06	0.04	0.05	0.01
P41091	EIF2S3	1	2.77925e+07	3.28317e+06	2.86629e+07	3.1307e+07	2.34075e+07	0.97	1.08	1.02	0	0	0
Q9UNZ5	C19ORF53	0.67	419521	542826	0	72512.7	1186050	0	0.7	1.41	0	0	0
Q96ME7	ZNF512	1	641596	484524	398081	208673	1318035	0.94	0.81	1.39	0	0	0.07
P62333	PSMC6	1	3.10737e+06	680001	4009734	2944108	2.36826e+06	0.97	0.79	0.81	0	0	0
P11717	IGF2R	0.33	343874	486311	1.03162e+06	0	0	1.41	0	0	0	0	0
Q9BQ39	DDX50	1	883346	595030	81980.3	1.50641e+06	1061650	0.49	0.87	0.84	0	0.01	0
P05114	HMGN1	1	4.38768e+06	1.08233e+06	2.87393e+06	5341018	4.94809e+06	0.92	1.34	1.61	0.03	0.06	0.03
Q7Z406	MYH14	0.67	177522	130327	0	223361	309205	0	0.85	0.93	0	0	0
Q96FX7	TRMT61A	0.67	137178	97016.2	207989	0	203543	1.01	0	1.01	0	0	0
Q9NYY8	FASTKD2	0.33	224030	316826	0	0	672090	0	0	1.49	0	0	0
P19525	EIF2AK2	1	3.91659e+06	337257	3.54333e+06	4.36036e+06	3846078	0.76	0.95	1.05	0	0	0
Q9ULH0	KIDINS220	0.67	1.05484e+06	1.03035e+06	2452837	711685	0	2.1	1.42	0	0.17	0	0
Q9ULH7	MKL2	0.33	23343.9	33013.2	70031.7	0	0	0.86	0	0	0	0	0
Q9UHX1	PUF60	1	1.27434e+06	492893	801795	1.06684e+06	1.95439e+06	0.62	0.73	1.07	0	0	0
Q9NS69	TOMM22	1	3.06273e+06	430464	3.61981e+06	2.5716e+06	2.99677e+06	1.23	0.95	1.24	0	0	0
O15504	NUPL2	0.67	87173.2	83361.7	0	199494	62025.7	0	0.69	0.65	0	0	0
Q16658	FSCN1	0.67	786488	604013	1468392	891073	0	1.63	1.02	0	0.05	0.01	0
P48059	LIMS1	0.33	323815	457943	0	0	971444	0	0	1.73	0	0	0
Q16891	IMMT	1	4.62673e+06	732456	5549437	4573042	3.7577e+06	1.08	0.78	0.81	0	0	0
P13489	RNH1	0.33	33121.9	46841.4	99365.7	0	0	1.12	0	0	0	0	0
P55769	SNU13	0.67	797594	626034	863583	1.5292e+06	0	1.27	1.45	0	0.01	0.3	0
Q63HN8	RNF213	1	6.53151e+07	4.81146e+07	1.22468e+08	4.75936e+06	68717644	26.38	0.83	13.63	0.67	0	0.33
Q14839	CHD4	1	3.09542e+06	1.76677e+06	1.13208e+06	5.41544e+06	2.73875e+06	0.43	1.2	0.91	0	0.02	0
Q9HD33	MRPL47	1	130596	28262.8	156228	91220.3	144341	0.93	0.85	0.89	0	0	0
P25325	MPST	0.33	36688.9	51885.9	0	0	110067	0	0	0.39	0	0	0
O14745	SLC9A3R1	1	4.00692e+06	1.83675e+06	5.70844e+06	4.85589e+06	1.45642e+06	1.93	1.54	0.78	0.3	0.31	0
O14744	PRMT5	0.33	301107	425830	0	0	903322	0	0	1.58	0	0	0
Q13596	SNX1	0.67	2.45863e+06	3.05597e+06	6.76605e+06	0	609832	4.36	0	1.39	0.51	0	0
Q13595	TRA2A	1	1.86529e+06	772688	821535	2106984	2.66735e+06	0.81	1.04	1.39	0	0	0
P13804	ETFA	1	1.64685e+06	972958	3.021e+06	898644	1.02089e+06	1.46	0.81	0.98	0	0	0
P01857	IGHG1	0.33	298691	422413	896074	0	0	0.6	0	0	0	0	0
P50402	EMD	1	1.2251e+06	160492	1.19503e+06	1.0453e+06	1434961	0.62	0.65	0.78	0	0	0
P15252	P15252	1	1.30171e+06	711066	1847481	297369	1760271	1.76	0.82	1.5	0	0	0
Q7Z3K3	POGZ	0.33	58017	82048.4	0	0	174051	0	0	1.01	0	0	0
P84022	SMAD3	0.33	45847	64837.4	137541	0	0	1.17	0	0	0	0	0
Q53GQ0	HSD17B12	1	7.07837e+06	472247	7.627e+06	7.13387e+06	6474232	0.83	0.83	0.93	0	0	0
P10599	TXN	1	2.54425e+07	1.17733e+06	2.61864e+07	2.63605e+07	2.37805e+07	0.65	0.6	0.63	0	0.01	0
P18077	RPL35A	1	3.54973e+07	3.04404e+06	36612966	3.85403e+07	31338691	0.97	1.1	1.15	0	0	0
P63151	PPP2R2A	0.67	979189	692653	0	1.49209e+06	1.44547e+06	0	0.75	0.83	0	0	0
P48444	ARCN1	1	8569974	988488	9.60252e+06	8.86981e+06	7237585	1.01	0.93	0.95	0	0	0
O95372	LYPLA2	1	9.94417e+06	4.29044e+06	14258536	1.14818e+07	4092195	1.4	1.28	0.6	0.13	0.03	0
Q86V48	LUZP1	1	1.78275e+06	586260	1.03797e+06	2.47062e+06	1839669	0.6	1.04	0.97	0	0	0
O00217	NDUFS8	1	397154	94997	515244	393585	282632	1	0.97	0.94	0	0	0
Q8N5K1	CISD2	0.67	3.75627e+06	2.69788e+06	6.21377e+06	0	5.05503e+06	0.57	0	0.44	0	0	0
Q15233	NONO	1	5.73422e+07	9.81257e+06	5.01901e+07	7.12171e+07	50619478	0.88	1.21	1.09	0	0	0
Q53F19	NCBP3	0.67	4.71075e+06	4.002e+06	0	4.34939e+06	9.78286e+06	0	1.21	3.55	0	0	0.07
Q5JTH9	RRP12	1	3.50785e+06	303018	3.58837e+06	3.8321e+06	3.10308e+06	1.03	1.13	1.11	0	0	0
Q07666	KHDRBS1	1	9.78564e+06	975102	1.00169e+07	1.08473e+07	8492658	0.79	0.88	0.84	0	0	0
P14923	JUP	1	1.08502e+07	1.84703e+06	13067498	1.09373e+07	8.54574e+06	1.05	0.86	0.84	0.01	0	0
Q6P5R6	RPL22L1	1	819928	603549	367722	419103	1.67296e+06	0.7	0.69	1.34	0	0	0
Q9NRY4	ARHGAP35	1	1.53836e+06	764367	2135117	2.02055e+06	459406	0.75	0.9	0.53	0.1	0.04	0
O60832	DKC1	1	949736	907507	286568	2232903	329737	0.78	1.58	0.88	0	0.33	0
Q9BVK2	ALG8	1	398395	193855	220125	667903	307158	0.86	0.94	0.87	0	0	0
Q9BVK6	TMED9	1	1108986	352718	1.49066e+06	640014	1.19629e+06	0.96	0.67	0.87	0	0	0
O95359	TACC2	1	32100716	7.90119e+06	3.88389e+07	3.64511e+07	2.10121e+07	0.82	0.87	0.62	0	0	0
Q9UQ35	SRRM2	1	6.54598e+06	3.98392e+06	1140683	1.06251e+07	7872191	0.53	1.8	1.79	0	0.03	0
Q9Y2V2	CARHSP1	0.33	72080.1	101937	0	216240	0	0	1.13	0	0	0	0
Q9Y388	RBMX2	1	629895	423690	326765	333851	1229070	1.41	1.19	2.1	0	0	0
P68036	UBE2L3	1	558886	38310	586962	584977	504720	0.81	0.79	0.78	0	0	0
Q96CB8	INTS12	0.33	7506	10615.1	0	0	22518	0	0	1.02	0	0	0
Q9UL46	PSME2	0.67	2.28866e+06	1.6304e+06	3675551	3.19044e+06	0	3.25	2.51	0	0.33	0.33	0
Q9Y383	LUC7L2	1	4.82448e+07	1.18514e+07	33968908	4.77779e+07	62987610	0.81	0.89	1.49	0	0	0
Q9NVA2	2011-09-01	1	1.05225e+07	2.32488e+06	9457174	13748916	8.36138e+06	1.05	1.67	1.24	0.08	0.1	0.03
Q9UL40	ZNF346	0.33	408120	577169	1.22436e+06	0	0	1.48	0	0	0	0	0
Q12979	ABR	0.33	233787	330624	701360	0	0	0.54	0	0	0	0	0
Q9BW30	TPPP3	0.67	616809	465757	1.12535e+06	725077	0	1.44	1.44	0	0	0	0
Q12972	PPP1R8	0.67	1.99019e+06	1.96942e+06	0	4672678	1.29789e+06	0	1.24	0.63	0	0	0
Q969Z0	TBRG4	0.67	6.24489e+06	8.45826e+06	531943	0	18202732	0.74	0	10.25	0	0	0.33
Q8N6L1	KRTCAP2	0.33	211698	299386	0	635093	0	0	1.38	0	0	0	0
O75400	PRPF40A	1	1.43562e+07	7.22448e+06	6.49789e+06	23939979	1.26307e+07	0.48	0.91	0.66	0	0.04	0
Q56VL3	OCIAD2	1	788049	368857	1299884	619322	444942	1.41	1.17	1.14	0.32	0	0
P01591	JCHAIN	0.33	2.18883e+06	3.09547e+06	6.56649e+06	0	0	3.58	0	0	0.33	0	0
P09234	SNRPC	1	8572200	1.80524e+06	6.02761e+06	9.66525e+06	10023739	0.84	1.09	1.39	0	0	0
Q12769	NUP160	0.33	25595.4	36197.4	0	0	76786.3	0	0	0.95	0	0	0
Q96CT7	CCDC124	1	1.00574e+07	3.05129e+06	5872663	1.12376e+07	1.30618e+07	0.66	1.06	1.48	0.02	0.04	0.02
Q5T0F9	CC2D1B	1	216604	76861.2	321310	189526	138974	1.1	1.02	1	0.01	0	0
Q9UKK9	NUDT5	1	1.03792e+07	1.62621e+06	12628035	9671717	8837805	0.72	0.74	0.78	0.01	0	0
Q9BZZ5	API5	1	4.47404e+06	1.82176e+06	1.90869e+06	5.96276e+06	5.55068e+06	0.45	0.83	0.95	0	0.03	0.01
P53999	SUB1	1	1.26245e+08	4.03141e+07	78937508	122343428	1.77455e+08	0.8	0.98	1.87	0	0	0
Q08554	DSC1	1	2.83575e+06	558651	2160590	3.52865e+06	2817992	0.55	0.62	0.6	0	0	0
Q9UKK3	PARP4	0.33	34826.1	49251.6	0	0	104478	0	0	1.01	0	0	0
P53990	IST1	1	1.78376e+06	866531	3.00064e+06	1300704	1.04994e+06	1.35	1.03	0.98	0.33	0	0
P53992	SEC24C	1	4.88275e+06	2.73319e+06	2.22571e+06	8642445	3780113	0.46	0.76	0.55	0	0	0
P61020	RAB5B	0.67	345848	248155	467170	0	570375	1.11	0	1.39	0.03	0	0
P08729	KRT7	1	6.84211e+08	1.12967e+08	825109312	6.78977e+08	5.48546e+08	1.04	0.88	0.9	0	0	0
P78371	CCT2	1	6.0194e+06	897280	7288302	5393790	5.3761e+06	0.9	0.66	0.78	0	0	0
O15355	PPM1G	0.67	777304	564462	1.32336e+06	0	1.00855e+06	0.66	0	0.63	0.01	0	0
O15357	INPPL1	0.67	985396	1.36587e+06	2.9169e+06	39288	0	0.39	0.13	0	0	0	0
P49840	GSK3A	0.33	63355.9	89598.8	0	0	190068	0	0	0.98	0	0	0
Q9UKY7	CDV3	1	1.0318e+07	2.1239e+06	1.30549e+07	1.0021e+07	7877951	1.17	1.15	1.08	0.3	0	0
Q8IX01	SUGP2	0.33	369080	521958	0	0	1.10724e+06	0	0	1.73	0	0	0
Q99832	CCT7	1	8.22058e+06	2.56213e+06	1.18121e+07	6840202	6.00946e+06	1.48	0.77	0.85	0	0	0
Q13021	MALL	0.67	88294.8	62733.6	124941	0	139944	0.99	0	0.99	0	0	0
Q8TAQ2	SMARCC2	0.67	463176	608062	67301	0	1.32223e+06	1.08	0	1.89	0	0	0
O60716	CTNND1	1	6.00219e+06	3.36193e+06	1.0365e+07	5.45733e+06	2184234	2.49	1.81	1.3	0.33	0.01	0
P43487	RANBP1	0.67	285523	279989	190696	665873	0	1.24	1.41	0	0	0	0
P60059	SEC61G	1	306213	48161.4	348048	238748	331843	1.12	1.11	1.21	0.05	0.02	0
Q07866	KLC1	0.67	247006	220018	206640	534377	0	1.15	1.33	0	0	0	0
Q14331	FRG1	1	1.46744e+06	790016	440658	1.59941e+06	2.36225e+06	0.51	0.75	1.03	0	0	0
Q6P1L8	MRPL14	1	1.07037e+07	4.4791e+06	4555908	1.50993e+07	12455851	0.69	1.68	1.86	0.01	0.09	0.02
Q6P1L5	FAM117B	0.67	89924	68954.1	0	102217	167555	0	1.06	1.11	0	0	0
P35637	FUS	1	4.61774e+07	4.11564e+06	4.03679e+07	4.87747e+07	4.93898e+07	0.81	0.93	1.15	0	0	0
Q92973	TNPO1	1	730144	427500	650552	1.28896e+06	250919	1.23	1.47	0.99	0	0	0
Q9H2P0	ADNP	1	1.02502e+06	1.12441e+06	89035.3	379739	2.6063e+06	0.3	0.34	0.78	0	0	0.01
Q9BTE1	DCTN5	0.67	66045.4	46842	0	103514	94622.3	0	1.06	1.07	0	0	0
Q92759	GTF2H4	0.33	131453	185903	0	394359	0	0	1.23	0	0	0	0
Q92979	EMG1	1	2.65778e+06	530973	2.12308e+06	3.38172e+06	2.46855e+06	0.84	1.01	0.98	0	0	0
P54577	YARS	0.67	258470	263143	155840	0	619569	0.66	0	0.77	0	0	0
P68366	TUBA4A	1	4.74435e+07	1.63414e+07	5.33307e+07	6.38536e+07	2.51462e+07	1.06	1.18	0.61	0	0	0
O75643	SNRNP200	1	5254492	2.32008e+06	2475085	8.15428e+06	5.13411e+06	0.62	1.17	0.99	0	0	0
P68363	TUBA1B	1	1.57092e+08	2.02351e+07	1.8263e+08	1.55506e+08	1.33141e+08	0.98	0.84	0.9	0	0	0
Q9Y6C9	MTCH2	0.67	118330	143655	0	320511	34479.7	0	1.18	1.03	0	0	0
P54578	USP14	0.33	125753	177842	0	377260	0	0	1.23	0	0	0	0
Q9Y3C6	PPIL1	0.67	1.1372e+06	1.09898e+06	0	788350	2.62325e+06	0	0.63	1.24	0	0	0
Q92572	AP3S1	1	2.8178e+06	2.47016e+06	6276687	1512199	664517	1.56	0.83	0.62	0.33	0	0
O43790	KRT86	1	1.40329e+07	1.77539e+06	1.33295e+07	1.22973e+07	16471924	0.49	0.48	0.76	0	0	0
Q92575	UBXN4	0.67	564950	743465	1615366	0	79485	1.4	0	0.92	0.33	0	0
P35527	KRT9	1	9.79025e+08	9.37885e+07	1.07621e+09	1.0086e+09	8.52262e+08	1.21	0.93	0.97	0	0	0
P61978	HNRNPK	1	7.25821e+07	2.93477e+06	6.85227e+07	7.53603e+07	7.38633e+07	0.81	0.8	0.99	0	0	0
A6ND36	FAM83G	0.33	34355.2	48585.6	0	0	103066	0	0	1.1	0	0	0
Q9UI26	IPO11	1	4.69226e+06	3.05886e+06	8.80057e+06	1.46496e+06	3.81123e+06	1.9	0.67	1.27	0	0	0
Q8N3C0	ASCC3	1	1.73705e+06	1.21323e+06	3.44213e+06	718904	1.05013e+06	1.42	0.84	1.01	0.33	0	0.02
Q14247	CTTN	1	7.68539e+07	1.7794e+07	9.90635e+07	7.59955e+07	5.55026e+07	1.05	0.85	0.76	0.01	0	0
Q14244	MAP7	1	8.17097e+06	1.485e+06	7.12433e+06	1.02711e+07	7.1175e+06	0.99	1.42	1.27	0.01	0.01	0
Q14241	ELOA	0.33	160880	227519	0	0	482640	0	0	1.31	0	0	0
Q8IWX8	CHERP	1	1632002	1.10147e+06	585012	1156643	3.15435e+06	0.51	0.59	1.2	0	0	0
O94822	LTN1	0.33	75078.2	106177	0	225235	0	0	1.13	0	0	0	0
P24928	POLR2A	0.67	1472709	1.26017e+06	1339936	3078191	0	0.55	1.01	0	0	0	0
P26232	CTNNA2	0.67	105760	81071.9	196982	0	120297	0.91	0	0.89	0	0	0
Q9UPN3	MACF1	1	241269	44728.6	299913	232479	191414	1.22	1.14	1.14	0	0	0
O95425	SVIL	0.33	15816.1	22367.4	47448.3	0	0	1.02	0	0	0	0	0
Q5JSZ5	PRRC2B	0.67	91236	69856.9	169671	0	104037	1	0	1.03	0	0	0
Q13200	PSMD2	1	467458	138928	590435	538669	273271	0.58	0.54	0.49	0	0	0
Q13206	DDX10	0.33	48149.2	68093.3	0	144448	0	0	1.08	0	0	0	0
P07858	CTSB	0.67	89026.1	65346.7	112067	155011	0	1.02	0.98	0	0	0	0
Q01105	SET	1	6.07901e+06	422014	6.24131e+06	5500477	6.49524e+06	1.31	0.85	1.19	0	0.01	0
Q96SQ9	CYP2S1	1	5.94149e+06	7.23273e+06	16168043	1.00638e+06	650048	11.37	0.94	0.85	0.64	0	0
O75190	DNAJB6	1	1.35968e+06	333500	1.20633e+06	1.05009e+06	1.82261e+06	0.85	0.75	1.11	0	0	0
P04040	CAT	1	1.01827e+06	627673	134014	1527660	1393148	0.61	1.07	1.11	0	0	0
Q96LT9	RNPC3	0.67	2791013	3.48625e+06	7.70626e+06	666782	0	1.35	0.47	0	0.01	0	0
O75352	MPDU1	1	1.13051e+06	565482	737120	724219	1930186	0.8	0.75	1.26	0	0	0
Q8N163	CCAR2	1	1.7259e+06	644467	921576	1756832	2.49928e+06	0.53	0.8	1.13	0	0	0
Q14061	COX17	0.33	269343	380908	0	808028	0	0	1.02	0	0	0	0
Q86XZ4	SPATS2	1	5.7713e+06	807654	4.63839e+06	6463680	6.21181e+06	1.24	1.36	1.64	0	0	0
Q15758	SLC1A5	1	6.80373e+06	1.15931e+06	6872369	8.18803e+06	5.35081e+06	0.97	1.25	1.06	0	0	0
P82930	MRPS34	1	1.11952e+06	539448	407982	1713602	1.23697e+06	0.83	1.27	1.17	0	0	0
P82933	MRPS9	0.33	1.52093e+06	2.15092e+06	0	0	4.56279e+06	0	0	0.88	0	0	0
P05204	HMGN2	1	3.11949e+07	5.27106e+06	2.38972e+07	36160661	3.35267e+07	0.83	1.23	1.52	0	0	0
Q9GZR7	DDX24	1	3.82867e+06	961700	4.76268e+06	2505499	4217821	1.29	0.76	1.29	0.01	0	0
O15427	SLC16A3	1	283183	15915	303688	264894	280965	1.22	1.15	1.18	0	0	0
Q9NWB6	ARGLU1	1	1.44249e+07	5.23995e+06	7.47082e+06	15684660	2.01192e+07	0.45	0.48	0.82	0	0	0
Q16795	NDUFA9	1	5436534	484864	5643838	5898928	4766836	0.95	0.96	0.99	0	0	0
P62280	RPS11	1	143903524	1.06561e+06	1.42419e+08	1.44869e+08	144423286	0.77	0.9	1.11	0.02	0.02	0.01
Q8NI08	NCOA7	0.33	33711.9	47675.8	0	0	101136	0	0	0.99	0	0	0
P67809	YBX1	1	2.94548e+07	4.98393e+06	36347247	27285432	2.47318e+07	1.17	1.01	1.1	0.06	0	0
P26583	HMGB2	1	2.26918e+07	5.02265e+06	1.55894e+07	2.63307e+07	2.61552e+07	0.85	1.13	1.44	0.01	0.03	0.01
Q99549	MPHOSPH8	0.33	67159.7	94978.1	0	201479	0	0	1.12	0	0	0	0
Q9UHI6	DDX20	1	310100	53120.4	280242	384728	265328	0.63	0.7	0.68	0	0	0
P25787	PSMA2	0.33	116013	164067	348039	0	0	1.44	0	0	0	0	0
P25789	PSMA4	0.33	69929.6	98895.3	209789	0	0	1.15	0	0	0	0	0
Q96RP9	GFM1	0.67	200973	142624	286632	0	316288	1.09	0	1.06	0	0	0
P61626	LYZ	0.33	1.17536e+07	1.66221e+07	3.52608e+07	0	0	14.86	0	0	0.33	0	0
Q8IZH2	XRN1	0.33	709331	1.00315e+06	0	0	2127994	0	0	1.81	0	0	0.32
Q9ULW0	TPX2	0.33	449339	635461	0	0	1348016	0	0	0.65	0	0	0
O15372	EIF3H	1	1.16541e+06	318399	1534832	1203654	757735	1.08	1.01	0.89	0	0.09	0
P61158	ACTR3	1	5.15363e+06	1.31952e+06	4778228	6924370	3.75829e+06	1.1	1.22	0.85	0	0.01	0
Q6WKZ4	RAB11FIP1	1	555594	401679	218490	1.12011e+06	328180	0.84	1.14	0.86	0	0.08	0
Q12797	ASPH	1	7.96062e+06	1.18345e+06	6.43264e+06	9.31603e+06	8.1332e+06	0.87	1	1.11	0	0	0
Q12792	TWF1	1	2.28418e+06	1.02319e+06	1.04306e+06	3549019	2.26046e+06	0.73	1.48	1.26	0	0.04	0
Q14103	HNRNPD	1	3.28831e+07	7.62086e+06	22653507	4.0936e+07	3.50599e+07	0.69	0.95	1	0	0	0
P67936	TPM4	0.67	6.02894e+06	8.12397e+06	0	573621	1.75132e+07	0	0.9	9.4	0	0	0.33
Q9NX20	MRPL16	1	1192465	170862	1.16214e+06	1000017	1.41523e+06	0.72	0.65	0.83	0	0	0
P62191	PSMC1	1	1.78747e+06	917193	2906391	659787	1796234	0.54	0.29	0.52	0	0	0
Q9NX24	NHP2	0.67	259595	206497	0	505236	273550	0	1.28	1.25	0	0	0
P62195	PSMC5	1	4.92646e+06	2.25747e+06	8113142	3500513	3.16571e+06	1.32	0.8	0.86	0.32	0	0
O15511	ARPC5	1	8.98158e+06	5.41626e+06	1.5073e+07	1.91408e+06	9.95767e+06	0.76	0.22	0.89	0.33	0	0.02
P11413	G6PD	1	9.90652e+07	1.02008e+07	1.10881e+08	1.00325e+08	85989786	0.86	0.78	0.85	0	0	0
Q96B49	TOMM6	0.33	44920.7	63527.4	134762	0	0	1.1	0	0	0	0	0
P63220	RPS21	1	4.23666e+06	608150	5001742	4.19434e+06	3513888	1.18	1.41	1.42	0	0	0
P11142	HSPA8	1	49576577	1.42377e+07	6.82915e+07	4.66521e+07	33786130	1.23	0.97	0.88	0.23	0	0
P13498	CYBA	1	661146	242444	1.00017e+06	535988	447282	1.01	0.97	0.97	0	0	0
Q96K19	RNF170	0.33	26164.6	37002.3	0	0	78493.7	0	0	1.07	0	0	0
O95816	BAG2	1	4.79282e+06	1.25856e+06	6.5105e+06	3.53008e+06	4.3379e+06	1.04	0.68	0.96	0.01	0	0
Q8TBB5	KLHDC4	1	2.49446e+06	1.26354e+06	709301	3.45573e+06	3.31835e+06	0.48	0.82	0.99	0	0	0
A6NHG4	DDTL	1	3038920	1.87726e+06	3.349e+06	5.1673e+06	600457	0.83	1.19	0.41	0	0.01	0
Q53H12	AGK	0.33	46397.4	65615.9	0	0	139192	0	0	0.93	0	0	0
O14776	TCERG1	1	3.32389e+06	2.18092e+06	1.23324e+06	2.40542e+06	6333007	0.45	0.56	1.39	0	0	0
P61088	UBE2N	1	2.20418e+06	786686	2.21958e+06	3.15987e+06	1.23308e+06	1.21	1.49	1.03	0	0	0
Q641Q2	WASHC2A	0.67	642870	650829	0	1.53475e+06	393861	0	0.98	0.67	0	0	0
P61081	UBE2M	1	4.71954e+06	762243	5.30548e+06	5.21017e+06	3.64297e+06	1.22	1.14	0.99	0.01	0	0
Q9BUJ2	HNRNPUL1	1	1.16378e+07	2.66539e+06	1.04325e+07	9147440	15333512	0.86	0.87	1.8	0	0	0
P62266	RPS23	1	3.80441e+07	5.12224e+06	34662069	45282883	34187409	0.86	0.99	0.99	0	0	0
P85037	FOXK1	0.33	243305	344086	0	729916	0	0	1.41	0	0	0	0
P62263	RPS14	1	1.46939e+08	2.66556e+07	115509283	1.44629e+08	180679084	0.94	1	1.55	0	0	0
O15056	SYNJ2	1	6.9171e+06	3.22728e+06	9.211e+06	9187246	2353063	1.34	1.51	0.62	0.01	0	0
P56134	ATP5J2	1	4498532	565979	3913353	5.26406e+06	4.31818e+06	0.8	0.87	0.9	0	0	0
O75683	SURF6	0.33	98338	139071	0	295014	0	0	0.97	0	0	0	0
Q9Y277	VDAC3	1	1.00143e+07	624956	10127811	9198478	10716625	1.02	0.75	1.02	0	0	0
Q8NE86	MCU	1	2.21477e+06	1.13983e+06	3.48986e+06	2431289	723157	1.4	1.39	0.88	0.31	0.01	0
Q8N5L8	RPP25L	0.33	57654.1	81535.2	0	0	172962	0	0	1.11	0	0	0
O00203	AP3B1	1	3.04868e+06	1.10776e+06	4.18407e+06	3.41577e+06	1546179	0.73	0.74	0.49	0.02	0	0
Q53T59	HS1BP3	1	1.86711e+06	466984	2.52586e+06	1.57839e+06	1.49708e+06	1.03	1.02	1.1	0	0	0
Q9BR76	CORO1B	0.67	1.64157e+06	2.12191e+06	4637836	286882	0	1.94	0.75	0	0.33	0	0
Q6UX04	CWC27	0.33	67689.8	95727.8	0	0	203069	0	0	1.15	0	0	0
O00193	SMAP	0.67	3.67171e+06	3.03861e+06	0	3.57402e+06	7.44111e+06	0	0.56	1.1	0	0	0
Q08945	SSRP1	1	6.36182e+06	1.60059e+06	4099984	7.41598e+06	7569497	0.89	1.12	1.47	0	0	0
Q9H0A0	NAT10	1	1.78631e+07	5.61952e+06	9.92125e+06	2.15809e+07	2.20871e+07	0.72	1.29	1.7	0	0	0
Q96C36	PYCR2	0.67	62531.2	44237	0	92136.3	95457.3	0	0.99	1	0	0	0
P07195	LDHB	1	1.52031e+07	2.03513e+06	1.56255e+07	17457361	1.25263e+07	0.98	1.04	0.97	0	0	0
Q01844	EWSR1	1	1.1235e+07	1.55739e+06	1.02755e+07	1.34316e+07	9.99775e+06	0.77	0.94	0.9	0	0	0
P09132	SRP19	1	467186	383230	79698	989089	332772	0.89	1.27	1.06	0	0	0
Q71U36	TUBA1A	1	2.14569e+08	3.34053e+07	257167074	2.10961e+08	175580270	0.95	0.8	0.84	0	0	0
O00443	PIK3C2A	1	1.03657e+07	7.51353e+06	1.77308e+07	1.3316e+07	50189	8.44	7.38	0.86	1	1	0
Q96G23	CERS2	0.67	347736	245902	0	518186	525021	0	0.95	1	0	0	0
Q9Y394	DHRS7	0.33	27218.2	38492.4	81654.7	0	0	1.06	0	0	0	0	0
Q08495	DMTN	0.67	860453	767607	1.86387e+06	0	717489	0.81	0	0.64	0	0	0
Q9Y2Q3	GSTK1	1	891808	781045	151007	552661	1.97176e+06	1.11	1.34	2.31	0	0	0.01
Q96AQ6	PBXIP1	0.67	254063	293225	0	664927	97262.3	0	1.33	1.02	0	0.33	0
O95168	NDUFB4	0.67	289034	206791	0	472126	394977	0	1.28	1.25	0	0	0
Q9NTJ3	SMC4	1	1.59071e+06	794263	2.54847e+06	603596	1620066	0.7	0.31	0.52	0	0	0
O15297	PPM1D	0.33	503328	711813	0	1509984	0	0	1.85	0	0	0.01	0
Q9BRP1	PDCD2L	1	295579	252094	644557	184236	57944	1.25	1.11	1.04	0	0	0
P51636	CAV2	0.67	327968	324663	770227	213676	0	1.28	1	0	0.03	0	0
Q9BRP8	PYM1	1	660390	282801	888459	830878	261832	0.93	0.98	0.77	0.01	0	0
Q96EY5	MVB12A	1	385774	179206	158814	596922	401587	0.91	1.11	1.05	0	0	0
Q9NXV6	CDKN2AIP	0.33	2.49341e+06	3.52622e+06	0	0	7480234	0	0	0.94	0	0	0
P13639	EEF2	1	23783878	3.19243e+06	27715280	2.37405e+07	1.98958e+07	0.88	0.68	0.71	0	0	0
Q96EY1	DNAJA3	1	2.28996e+06	810658	1632144	3.43201e+06	1.80572e+06	1.95	2.39	2.08	0	0.09	0
P52907	CAPZA1	1	8.37656e+06	654402	8.5722e+06	9.0621e+06	7.49538e+06	0.82	0.91	0.95	0	0	0
Q9UID3	VPS51	1	95308.3	38734.7	77785	149017	59122.7	0.97	0.96	0.92	0	0	0
P62841	RPS15	1	4.39854e+07	1.1871e+07	2.81018e+07	47218973	56635329	0.6	0.92	1.42	0	0.01	0.01
P62847	RPS24	1	52488589	6.12089e+06	50784850	60690351	45990566	0.79	0.91	0.87	0	0	0
Q5BKY9	FAM133B	0.67	1.05585e+06	797283	0	1.24116e+06	1.92638e+06	0	1.71	2.47	0	0	0
P04183	TK1	1	413666	191066	582631	511795	146570	1.07	1.07	0.91	0.1	0	0
Q9P258	RCC2	1	3.18838e+07	8.37328e+06	2.07343e+07	3.40039e+07	4.09132e+07	0.78	1	1.51	0	0.01	0.01
P04181	OAT	0.67	246374	279859	637809	0	101314	1.63	0	1.06	0	0	0
P15880	RPS2	1	1.10857e+08	7.02198e+06	101027149	1.16994e+08	1.1455e+08	0.87	0.99	1.24	0	0	0
Q9BXS6	NUSAP1	0.33	64964.8	91874.1	0	0	194894	0	0	1.12	0	0	0
Q9BXS5	AP1M1	0.33	131494	185960	394481	0	0	1.16	0	0	0	0	0
Q86UU0	BCL9L	0.33	75551.7	106846	0	0	226655	0	0	0.88	0	0	0
Q9H8V3	ECT2	0.33	45641.1	64546.3	0	0	136923	0	0	1.08	0	0	0
Q96QC0	PPP1R10	1	285113	178570	201403	533306	120630	0.76	0.89	0.74	0	0	0
Q9H1E3	NUCKS1	1	6.72423e+06	1.76698e+06	4424090	7.02849e+06	8.72009e+06	0.37	0.54	0.77	0	0	0
Q15036	SNX17	0.67	1.3475e+06	1.62184e+06	3.62865e+06	0	413846	2.86	0	1.08	0.33	0	0
Q9Y3E1	HDGFL3	1	1.45024e+06	766915	365666	1995326	1.98974e+06	0.72	1.21	1.37	0	0	0
P53985	SLC16A1	1	688446	131959	700724	843572	521041	0.1	0.11	0.1	0	0	0
P35269	GTF2F1	1	612846	368007	231277	497121	1.11014e+06	0.81	0.88	1.3	0	0	0
P0DMM9	SULT1A3	1	945771	608380	1706941	217834	912539	1.47	0.84	1.24	0.32	0	0
Q99829	CPNE1	0.33	1.15112e+06	1.62793e+06	0	3.45337e+06	0	0	2.94	0	0	0.33	0
Q5VT52	RPRD2	0.33	25918.3	36654.1	0	0	77755	0	0	1.07	0	0	0
P22314	UBA1	0.67	9.37688e+06	1.27193e+07	2.73592e+07	0	771405	8.47	0	1.04	0.67	0	0
Q8IX12	CCAR1	1	8132080	5.77446e+06	1.49843e+06	7324285	1.55735e+07	0.14	0.28	0.69	0	0	0
Q8IX18	DHX40	0.33	50449.8	71346.8	0	0	151349	0	0	0.99	0	0	0
P62913	RPL11	1	4.99616e+07	3.62834e+06	54415556	4.99413e+07	45528040	0.84	0.94	1.06	0	0	0
Q9BZI7	UPF3B	0.67	121791	103472	0	252936	112436	0	1.09	1.01	0	0	0
P78527	PRKDC	1	1.29819e+08	2.35119e+07	1.03658e+08	160673539	1.25124e+08	0.54	0.75	0.63	0.03	0.04	0.01
A2RRP1	NBAS	1	4.26079e+06	5.82265e+06	229231	1.24947e+07	58468	1.09	8.4	1.04	0	0.33	0
P42566	EPS15	0.67	8.36698e+06	6.15995e+06	14651122	1.04498e+07	0	8.12	7.19	0	0.63	0.91	0
P62995	TRA2B	1	1.26144e+07	3.67021e+06	7589226	16252417	1.40014e+07	0.69	1.06	1.15	0	0.02	0
Q96AG4	LRRC59	1	1.02887e+08	4.71912e+07	4.49369e+07	1.6053e+08	103195020	0.3	0.97	0.79	0	0	0
P25311	AZGP1	0.33	36108.1	51064.6	108324	0	0	1.14	0	0	0	0	0
Q96T88	UHRF1	0.67	281803	241557	589931	255479	0	1.43	1.14	0	0	0	0
O43808	SLC25A17	0.33	164867	233157	0	0	494601	0	0	1.39	0	0	0
O43809	NUDT21	1	2.1272e+07	4.18184e+06	15482307	2.31221e+07	2.52115e+07	0.76	0.97	1.32	0	0	0
Q15811	ITSN1	0.67	2.36514e+07	1.67241e+07	3.54603e+07	3.5494e+07	0	18.72	21.99	0	0.97	1	0
Q15813	TBCE	0.67	282788	216211	524901	323462	0	1.16	1.13	0	0.25	0.07	0
O95239	KIF4A	1	684526	357866	794172	201819	1.05759e+06	0.81	0.62	0.94	0	0	0
O76094	SRP72	1	5.882e+06	1.71457e+06	8213164	5.29421e+06	4.13862e+06	1.14	0.9	0.93	0.23	0.01	0
Q99959	PKP2	0.67	136028	108747	266180	141905	0	1.33	1.08	0	0	0	0
P42212	P42212	0.67	1.89633e+07	2.5331e+07	2.12416e+06	0	5.47656e+07	0.06	0	0.65	0	0	0
Q9UI30	TRMT112	1	748782	110273	870897	771725	603723	1.05	1.01	1	0	0	0
P53365	ARFIP2	0.33	77461.1	109547	232383	0	0	1.09	0	0	0	0	0
Q92567	FAM168A	0.67	1.24703e+06	969058	1.37829e+06	2.36278e+06	0	1.9	2.38	0	0	0	0
P52565	ARHGDIA	1	2.36379e+06	993696	2.06654e+06	1.32292e+06	3701898	0.83	0.78	1.74	0.02	0	0.02
P42696	RBM34	0.67	1.6048e+06	1.69965e+06	3956931	0	857455	2.56	0	1.55	0.33	0	0
P57088	TMEM33	1	12968530	2.96559e+06	9716750	16888219	12300621	0.7	1	0.94	0	0	0
Q6UWP8	SBSN	1	954637	312659	1.0701e+06	1266549	527264	1.02	1.17	0.94	0	0	0
O75691	UTP20	1	582167	403505	1104264	121654	520584	1.25	0.76	0.97	0.28	0	0
Q14258	TRIM25	1	6.28682e+06	2.20474e+06	7992125	7694763	3.17359e+06	1.07	1.08	0.65	0.05	0.04	0.01
Q7Z6K5	ARPIN	0.67	402257	284519	595101	611670	0	1.23	1.36	0	0	0	0
Q14254	FLOT2	1	1.84521e+06	856454	2.71249e+06	2.14378e+06	679351	1.67	1.7	1.11	0.33	0.33	0
O15091	KIAA0391	0.33	22157.8	31335.8	0	0	66473.3	0	0	1.02	0	0	0
Q9UJS0	SLC25A13	1	1.01282e+07	1.61918e+06	1.23617e+07	8.57415e+06	9448689	0.85	0.6	0.8	0	0	0
Q8WU79	SMAP2	0.67	1.27572e+07	9.19151e+06	2.12959e+07	16975798	0	12.04	11.12	0	0.67	1	0
O94832	MYO1D	0.33	56350.7	79691.9	0	169052	0	0	1.1	0	0	0	0
O00213	APBB1	1	2.34957e+06	1.78971e+06	4.77115e+06	1.7764e+06	501172	2.35	1.47	0.95	0.32	0	0
Q02543	RPL18A	1	9.47624e+07	5.65211e+06	9.40409e+07	102017252	8.8229e+07	0.89	0.93	1.02	0	0	0
Q6IBS0	TWF2	1	2.59205e+06	1.26752e+06	1898558	4.3703e+06	1507302	0.81	1.65	0.97	0.01	0.04	0
Q05639	EEF1A2	1	9.44335e+06	1.90365e+06	1.12436e+07	10276747	6.80969e+06	0.98	0.96	0.81	0	0	0
P12814	ACTN1	0.33	15390	21764.7	46170	0	0	1.06	0	0	0	0	0
Q8TED0	UTP15	1	1.04196e+06	682914	1.78339e+06	1.20721e+06	135268	2.03	1.48	0.99	0.33	0.04	0
Q702N8	XIRP1	0.33	696681	985255	0	0	2090042	0	0	2.95	0	0	0.1
P14635	CCNB1	0.67	151451	124273	0	149958	304394	0	0.54	0.61	0	0	0
Q2TB90	HKDC1	1	972338	68705.6	889005	1057276	970731	1	1.04	1.08	0	0	0
Q8IVI9	NOSTRIN	0.33	108356	153239	325068	0	0	1.13	0	0	0	0	0
O75955	FLOT1	1	2.5653e+06	717717	2.49991e+06	3.4752e+06	1720807	1.49	1.58	1.21	0.04	0.12	0.01
O43592	XPOT	1	5.53939e+06	627982	5.85412e+06	6.10123e+06	4662826	0.85	0.95	0.92	0	0	0
P82921	MRPS21	1	738737	182617	851072	481176	883962	0.57	0.52	0.69	0	0	0
Q9NUQ6	SPATS2L	1	619649	343865	163830	994311	700806	0.86	1.22	1.18	0	0	0
P20810	CAST	1	1.87221e+07	9.04085e+06	3.14902e+07	1.1757e+07	1.29192e+07	0.92	0.46	0.6	0.06	0	0
Q9NUQ2	AGPAT5	1	2.11719e+06	1.23128e+06	455786	3399425	2.49637e+06	0.4	0.9	0.82	0	0	0
O43570	CA12	1	2251823	626026	1.53665e+06	2.15746e+06	3.06136e+06	0.64	0.72	1.09	0.01	0.02	0.01
Q52LJ0	FAM98B	1	1.38487e+06	438182	841659	1.91473e+06	1398220	0.77	0.88	0.87	0.02	0.04	0.01
P63104	YWHAZ	1	1.77327e+07	1.63557e+06	1.57675e+07	1.97717e+07	17658976	0.98	1.1	1.16	0	0	0
P49458	SRP9	1	900169	457076	1.54549e+06	545181	609833	1.21	0.93	1.01	0	0	0
Q9Y5S9	RBM8A	1	1.86734e+06	773950	1.67719e+06	2.8959e+06	1.02895e+06	1.68	2.19	1.49	0.2	0.33	0
Q9ULX3	NOB1	1	3.40156e+06	943853	2071292	4.16199e+06	3971398	0.97	1.27	1.55	0	0	0
P30260	CDC27	0.33	33604.6	47524	100814	0	0	1.1	0	0	0	0	0
Q9Y5S2	CDC42BPB	0.33	2148986	3.03913e+06	6446958	0	0	0.7	0	0	0.33	0	0
O43818	RRP9	0.33	548939	776318	0	1.64682e+06	0	0	1.93	0	0	0.01	0
Q71UM5	RPS27L	1	4.93151e+06	840432	4073091	6.07264e+06	4648799	0.77	1.11	1.08	0	0	0
Q14677	CLINT1	1	2.24604e+08	1.56989e+08	305314599	3.63366e+08	5132016	31.14	36.75	0.8	0.99	1	0
O60216	RAD21	0.33	39708.2	56155.9	0	0	119125	0	0	1.11	0	0	0
Q96RQ3	MCCC1	0.33	539519	762995	0	1.61856e+06	0	0	0.69	0	0	0	0
Q96RQ1	ERGIC2	1	239670	79697.8	349382	162452	207176	1.03	1	1.04	0	0	0
Q14678	KANK1	0.67	313913	237839	575488	366251	0	1.23	1.22	0	0	0	0
Q8N3U4	STAG2	0.33	26528.3	37516.7	79585	0	0	1.03	0	0	0	0	0
O94766	B3GAT3	0.33	22999.3	32526	0	0	68998	0	0	1.06	0	0	0
P29350	PTPN6	1	3.11855e+06	1.99555e+06	321605	4.84282e+06	4191226	0.49	1.48	1.7	0	0.12	0.01
Q9ULV3	CIZ1	0.33	761691	1.07719e+06	0	2285072	0	0	0.94	0	0	0	0
Q9BRZ2	TRIM56	0.33	11758.1	16628.5	0	35274.3	0	0	1.02	0	0	0	0
P61160	ACTR2	1	4.74519e+06	888187	5.93208e+06	4.5078e+06	3.79569e+06	1.35	1.23	1.29	0.06	0	0
Q12906	ILF3	1	1.0918e+07	1.68157e+06	11813831	1.23778e+07	8562247	0.97	1.05	0.93	0	0	0
Q9UNF1	MAGED2	1	4.21144e+06	1.40162e+06	2663494	3.91316e+06	6.05766e+06	0.73	0.91	1.37	0	0	0.24
Q9UNF0	PACSIN2	1	360255	170760	308857	181608	590299	1.24	0.99	1.24	0	0	0
Q99623	PHB2	1	5.12217e+07	6.68014e+06	56806391	5.50283e+07	4.18305e+07	0.89	0.87	0.86	0	0	0
Q2NL82	TSR1	1	1.09426e+06	213078	816459	1.33427e+06	1132042	0.75	0.92	1	0	0	0
Q9HCD5	NCOA5	0.67	2.72516e+06	2.16547e+06	0	2.87778e+06	5297694	0	0.88	1.67	0	0.01	0.06
Q7Z2W4	ZC3HAV1	1	1.03607e+07	2.49256e+06	1.32366e+07	1.06879e+07	7.15748e+06	1.2	1.01	0.84	0.04	0.02	0.01
P04406	GAPDH	1	2.87665e+08	3.266e+07	333575068	2.69092e+08	260327240	0.95	0.76	0.93	0	0	0
Q7Z2W9	MRPL21	0.33	79266.3	112100	0	237799	0	0	1.14	0	0	0	0
P07339	CTSD	1	789408	286743	546742	629373	1192108	0.92	0.87	1.19	0	0	0.01
Q13418	ILK	1	1.11481e+06	393819	1.43718e+06	1.34693e+06	560306	1.02	1.07	0.85	0.13	0	0
P11177	PDHB	1	5.4227e+06	826359	6.56e+06	4.62122e+06	5.08687e+06	1.11	0.97	1.25	0.05	0	0
P61769	B2M	0.67	370166	383928	899246	211252	0	1.4	1.13	0	0	0	0
Q14814	MEF2D	0.33	1.00391e+06	1.41974e+06	0	0	3.01172e+06	0	0	1.41	0	0	0
P55039	DRG2	1	240407	115662	154920	403920	162380	0.97	1.14	1.03	0	0.14	0
Q9NXE4	SMPD4	0.67	90385.6	69885.4	0	170202	100955	0	0.82	0.82	0	0	0
Q9NXE8	CWC25	0.67	523321	437636	0	498818	1071145	0	0.75	1.05	0	0	0
P26640	VARS	1	3.5205e+06	401461	4.07763e+06	3.14729e+06	3336562	0.85	0.8	0.99	0	0	0
P01876	IGHA1	0.33	14004944	1.9806e+07	42014832	0	0	17.52	0	0	0.33	0	0
P01877	IGHA2	0.33	376332	532214	1.129e+06	0	0	1.44	0	0	0	0	0
Q9NZI7	UBP1	0.33	65501.3	92632.9	196504	0	0	1.08	0	0	0	0	0
Q9NZI8	IGF2BP1	1	59846182	1.02876e+07	59459120	7.2635e+07	4.74444e+07	1.11	1.78	1.47	0.3	0.23	0
Q7Z589	EMSY	0.33	26877.2	38010.1	0	0	80631.7	0	0	0.99	0	0	0
Q5T160	RARS2	1	407211	498581	75960.3	1111891	33783	0.98	1.49	0.95	0	0.33	0
O95707	POP4	0.33	90911.8	128569	0	0	272735	0	0	0.93	0	0	0
Q13573	SNW1	1	6.35533e+06	2.19367e+06	3.48185e+06	6779327	8.8048e+06	0.71	0.99	1.49	0	0.01	0.01
Q13572	ITPK1	0.33	48338.7	68361.2	145016	0	0	1.06	0	0	0	0	0
P62316	SNRPD2	1	33783786	1.26308e+07	16094354	4.0479e+07	4.4778e+07	0.63	1.21	1.69	0	0.01	0.01
P62277	RPS13	1	4.53529e+07	9.46555e+06	3.31654e+07	46651412	5.62418e+07	0.67	0.81	1.3	0	0	0
P62273	RPS29	1	1.09974e+08	1.33505e+07	9.194e+07	123831681	1.14151e+08	0.85	0.95	1.17	0	0	0
Q8NE71	ABCF1	1	9.85866e+06	2.51537e+06	7.79683e+06	1.34e+07	8379151	0.81	1.28	1.07	0	0	0
Q9BWM7	SFXN3	0.33	106966	151273	0	320898	0	0	0.91	0	0	0	0
Q969Q0	RPL36AL	1	3.63187e+07	5.02259e+06	36867978	4.2177e+07	2.99111e+07	1.35	1.3	1.19	0.03	0.07	0.01
Q53GS9	USP39	1	3.36231e+07	1.19319e+07	2.52165e+07	2.51555e+07	50497315	0.42	0.36	0.85	0.03	0.03	0.02
O00231	PSMD11	0.33	30069.6	42524.8	90208.7	0	0	1.07	0	0	0	0	0
Q03701	CEBPZ	1	1.48682e+06	572820	787379	1.4826e+06	2.19048e+06	0.72	0.78	1.06	0.01	0.03	0.02
Q6PJP8	DCLRE1A	0.33	10156.1	14362.9	0	0	30468.3	0	0	1.02	0	0	0
Q9NZW5	MPP6	0.67	1.44192e+06	1.02088e+06	0	2.22558e+06	2.10018e+06	0	1.7	1.8	0	0.31	0.02
Q5T6F2	UBAP2	1	1.31701e+07	784996	1.39129e+07	13513121	1.20842e+07	0.92	0.95	1.05	0	0	0
Q07065	CKAP4	1	1.43327e+07	2.27953e+06	1.73832e+07	1.19045e+07	13710401	0.97	0.7	0.94	0	0	0
P37108	SRP14	1	3.60542e+07	7.80249e+06	2.69764e+07	35160392	46025748	0.59	0.71	1.17	0	0	0
P50991	CCT4	1	1.522e+07	1.35384e+06	16862336	1.52512e+07	1.35466e+07	1.04	0.84	0.98	0	0	0
P50990	CCT8	1	1.80984e+07	1.78105e+06	2.06151e+07	16750654	1.69294e+07	0.61	0.55	0.67	0	0	0
P50995	ANXA11	1	1.58004e+06	661057	835048	2.44165e+06	1.46341e+06	0.53	0.8	0.7	0	0	0
Q9BYJ9	YTHDF1	1	895719	315569	1.26397e+06	929926	493260	1.23	1.22	1.06	0.01	0	0
Q96C24	SYTL4	0.67	1.49298e+06	1.06377e+06	2079265	2399661	0	0.76	1.03	0	0	0	0
Q9ULD2	MTUS1	1	4.31169e+06	679797	5103529	4.38792e+06	3.44362e+06	0.75	0.8	0.75	0.01	0	0
Q9P2R6	RERE	0.33	1.18054e+06	1.66954e+06	0	3.54162e+06	0	0	0.54	0	0	0	0
P30838	ALDH3A1	1	8630130	2.02556e+06	10762653	9220250	5907487	0.08	0.07	0.06	0.01	0.01	0
P31040	SDHA	1	238838	145741	444062	119704	152748	1	0.89	0.92	0	0	0
P51153	RAB13	1	2.83348e+06	1.07076e+06	4.3453e+06	2.1524e+06	2.00275e+06	1.18	0.9	1	0.32	0	0
Q96I25	RBM17	1	1.62498e+06	1.10395e+06	468436	1.29504e+06	3.11147e+06	0.66	0.72	1.45	0	0	0.01
Q9P2D3	HEATR5B	1	3.94278e+06	1.66713e+06	2.46918e+06	6.27343e+06	3085743	0.54	1.23	0.99	0	0	0
O00303	EIF3F	1	2.36118e+06	776764	1.80983e+06	1.81403e+06	3.45969e+06	1.24	1.05	1.81	0	0.01	0.01
Q96T37	RBM15	1	7.65286e+06	6.38893e+06	319780	1.58907e+07	6.74806e+06	0.8	6.42	3.57	0	0.33	0.32
O95373	IPO7	1	5.62469e+06	1.63447e+06	7874782	4.95797e+06	4041317	1.29	0.86	0.87	0.02	0	0
P56211	ARPP19	1	1.92028e+06	728229	2924914	1221722	1614211	1.82	0.93	1.17	0.01	0	0
P21796	VDAC1	1	3.39533e+07	7.25158e+06	4.09665e+07	3.69267e+07	23966785	1.39	1.26	1.05	0.01	0	0
Q969X5	ERGIC1	1	1.17716e+06	784473	2.04366e+06	1.34389e+06	143924	1.03	0.76	0.46	0	0	0
Q9Y657	SPIN1	0.67	173698	183526	93529.7	427564	0	1.12	1.27	0	0	0	0
O14578	CIT	1	862551	974573	94201.7	255806	2.23764e+06	0.45	0.5	1.09	0	0	0
O14579	COPE	1	772208	252653	856005	1.03111e+06	429503	0.5	0.55	0.44	0	0	0
O95171	SCEL	0.67	1.96115e+06	1.38861e+06	0	3029787	2.85366e+06	0	1.85	2.2	0	0.01	0
P49841	GSK3B	0.67	153202	142567	343315	116292	0	1.17	1.07	0	0	0	0
Q13123	IK	1	1.25359e+06	64510.2	1288562	1163126	1309069	1.36	0.86	1.05	0.03	0.02	0
Q9BRQ8	AIFM2	0.67	1.15027e+06	1.4e+06	3120990	0	329813	2.31	0	0.99	0.31	0	0
P14678	SNRPB	1	12743178	3.43871e+06	7.92722e+06	1.5736e+07	1.45663e+07	0.9	1.19	1.42	0	0	0
Q86WX3	RPS19BP1	0.33	490418	693556	0	1.47125e+06	0	0	1.83	0	0	0.01	0
P62851	RPS25	1	4.08891e+08	1.04254e+08	261727442	4.74689e+08	4.90257e+08	0.77	1.21	1.57	0	0.01	0.01
P0DMV8	HSPA1A	1	8.22253e+07	2.58937e+07	1.16039e+08	7.74929e+07	5.31442e+07	1.38	1.06	0.91	0.24	0	0
P18621	RPL17	1	9.14711e+07	1.3056e+07	7.3541e+07	9.6619e+07	1.04253e+08	0.84	1.01	1.35	0	0	0
P62854	RPS26	1	5.99517e+07	3.94112e+06	6.54498e+07	57994478	56410806	0.91	0.76	0.91	0	0	0
P62857	RPS28	1	6.42148e+06	1.93632e+06	3.93103e+06	8652720	6680693	0.64	0.82	0.83	0	0	0
Q9P265	DIP2B	0.33	25545.4	36126.7	0	0	76636.3	0	0	1.07	0	0	0
P78406	RAE1	1	3280030	951686	2.19379e+06	4.51135e+06	3.13495e+06	0.9	1.33	1.29	0	0.03	0
P52597	HNRNPF	1	4.58905e+06	1.65924e+06	6.50954e+06	2.46116e+06	4.79644e+06	0.7	0.4	0.72	0	0	0
P52594	AGFG1	1	9.80958e+08	5.77951e+08	1439208880	1337960320	1.65704e+08	4.97	5.02	0.77	0.52	0.87	0
Q9NQC7	CYLD	1	9.4809e+06	4.84137e+06	1.51955e+07	9889463	3.35775e+06	1.44	1.11	0.55	0.27	0.01	0
P17655	CAPN2	0.67	840814	1.10364e+06	2.39999e+06	122449	0	2.5	1.07	0	0	0	0
Q92887	ABCC2	1	571384	29569.4	611804	541890	560458	0.55	0.57	0.62	0	0	0
Q96EV2	RBM33	0.33	20363.9	28798.9	0	61091.7	0	0	1.03	0	0	0	0
P09211	GSTP1	1	4.17529e+06	601189	3708030	3.79378e+06	5024057	0.91	0.65	0.94	0	0.01	0
Q92888	ARHGEF1	0.67	208786	207038	135404	0	490952	1.05	0	1.25	0	0	0.1
Q10570	CPSF1	0.33	27044	38246	0	0	81132	0	0	1.02	0	0	0
P01040	CSTA	1	1.42012e+06	460546	812684	1927358	1520306	1.09	1.45	1.46	0	0	0
O15371	EIF3D	1	2.59078e+07	5.35859e+06	1.84249e+07	30686973	2.86115e+07	0.76	1.05	1.22	0	0	0
Q15029	EFTUD2	1	877628	334567	406212	1.07831e+06	1.14837e+06	0.71	0.9	0.99	0	0.01	0
A1X283	SH3PXD2B	1	3.21107e+06	1.36486e+06	3.99121e+06	4.34998e+06	1.29201e+06	0.85	1.13	0.6	0	0	0
O00541	PES1	1	4.4775e+06	979612	3.16084e+06	5.50902e+06	4.76262e+06	1.37	1.84	2.05	0	0	0
Q15021	NCAPD2	1	606474	269542	667724	901679	250017	0.9	1.02	0.8	0	0	0
Q15020	SART3	0.67	431925	463529	0	220841	1.07493e+06	0	0.58	0.87	0	0	0
Q9BY32	ITPA	1	320871	237031	654245	184535	123831	1.43	1	0.99	0.13	0	0
Q86V81	ALYREF	1	2.9486e+07	3.68145e+06	3.21417e+07	32036236	24279970	1.25	1.44	1.35	0.18	0	0
O15173	PGRMC2	1	576668	159208	711530	353096	665379	1.07	1.02	1.25	0	0	0
P78316	NOP14	0.67	203498	203356	0	129259	481235	0	0.72	0.91	0	0	0
P57678	GEMIN4	1	3.4358e+07	5.98527e+06	2.85316e+07	42588645	3.19538e+07	0.92	1.12	1.09	0	0	0
P04083	ANXA1	1	6.64139e+08	1.947e+08	9.23838e+08	6.1353e+08	455048840	0.93	0.74	0.65	0.04	0	0
P04080	CSTB	0.33	476384	673708	1429151	0	0	1.56	0	0	0	0	0
Q14847	LASP1	1	9.13138e+07	2.94497e+07	130062018	8.51633e+07	58716144	1.33	1.1	0.92	0.33	0	0
P22307	SCP2	0.33	89832.2	127042	0	269497	0	0	1.17	0	0	0	0
Q9GZL7	WDR12	0.33	69130.1	97764.7	0	0	207390	0	0	1.06	0	0	0
Q9P2R3	ANKFY1	0.67	1.08683e+06	910254	2.22769e+06	0	1032803	2.12	0	1.66	0.01	0	0
P35611	ADD1	1	831038	165724	1.05806e+06	767932	667118	2.09	1.31	1.31	0.25	0	0
P35610	SOAT1	0.33	482043	681712	0	1.44613e+06	0	0	1.86	0	0	0	0
P00403	MT-CO2	1	9260806	903321	10047051	9739662	7995705	0.9	0.79	0.82	0	0	0
P17812	CTPS1	1	4.19685e+06	1.83775e+06	6695735	2.32879e+06	3.56602e+06	1.19	0.67	0.99	0.08	0.01	0.01
O14735	CDIPT	1	804224	509405	266090	1.48808e+06	658502	0.73	1.08	0.89	0	0	0
Q6P1N0	CC2D1A	0.67	77028.4	54800.9	108149	0	122936	1.08	0	1.08	0	0	0
P08670	VIM	1	2.49954e+08	5.45944e+07	3.1904e+08	2.45262e+08	1.85559e+08	0.98	0.87	0.81	0.02	0	0
P02666	P02666	1	5.46676e+07	2.46789e+07	8.80983e+07	46633455	2.92711e+07	1.22	0.94	0.74	0.14	0.05	0.01
Q8IY57	YAF2	0.67	81977.4	80687.1	0	54224.7	191708	0	1	1.09	0	0	0
O95391	SLU7	1	725480	310272	349637	1.10951e+06	717293	1.27	1.45	1.29	0	0.31	0.21
P32969	RPL9P8;RPL9;RPL9P7;R...	1	6.22573e+07	7.90652e+06	7.18305e+07	6.24743e+07	5.24672e+07	0.91	0.85	0.9	0	0	0
P02662	P02662	1	1.13725e+08	5.5514e+07	1.88665e+08	9.65216e+07	5.59895e+07	1.35	0.99	0.72	0.16	0.04	0.01
P02663	P02663	1	5.40032e+07	2.9733e+07	93578732	4.65203e+07	2.19106e+07	1.87	1.37	0.82	0.33	0	0
Q5JTV8	TOR1AIP1	1	1.5815e+06	176106	1812153	1.38481e+06	1547548	1.15	1.04	1.19	0.14	0	0
P02668	P02668	1	4.22373e+07	2.42755e+07	73294714	39378402	1.40387e+07	2.11	1.63	0.76	0.33	0.01	0
Q9BVG8	KIFC3	1	798174	629997	765469	1585593	43461.7	0.69	0.88	0.46	0	0	0
Q13177	PAK2	1	6.94044e+06	3.68055e+06	1.09102e+07	7871071	2.04003e+06	1.56	1.29	0.55	0.24	0.02	0
O43747	AP1G1	1	954804	771549	586835	2028385	249192	1.37	2.16	1.12	0.34	0.67	0.04
P42224	STAT1	1	1.68151e+07	2.05531e+06	1.94108e+07	14384431	1.66502e+07	1.01	0.69	1.01	0	0	0
Q15800	MSMO1	1	328337	140931	487864	145105	352041	0.97	0.77	0.92	0	0	0
Q92797	SYMPK	1	4.81879e+06	1.26852e+06	3727483	6.59753e+06	4.13137e+06	1.97	2.69	1.93	0.33	0.33	0.33
Q8TA86	RP9	1	6.58979e+06	442138	6.05074e+06	7133719	6.58492e+06	0.72	0.82	0.93	0	0	0
Q9ULJ8	PPP1R9A	0.67	3.48197e+06	2.62934e+06	0	6.35304e+06	4092868	0	2.88	2.48	0	0.33	0.33
P22234	PAICS	1	7.63186e+06	1.29281e+06	9315123	7.40832e+06	6.17215e+06	1.14	0.98	1	0.05	0.03	0.01
P04792	HSPB1	1	4.30892e+07	4.48086e+06	4.89454e+07	4.22578e+07	3.80644e+07	1.05	0.84	0.96	0	0	0
P04150	NR3C1	1	2.66955e+06	1.60162e+06	1060333	4.85459e+06	2093735	0.36	0.87	0.55	0	0	0
Q9P287	BCCIP	1	435731	124230	538340	507930	260922	1.12	1.16	1.06	0	0	0
Q9Y3B4	SF3B6	0.67	322549	319009	210654	0	756992	0.78	0	1	0	0	0
P04156	PRNP	1	730648	445457	142433	829434	1.22008e+06	0.74	0.93	1.29	0	0	0
P30837	ALDH1B1	1	2.47262e+06	910080	3594802	1.36573e+06	2457319	2.27	0.85	1.26	0.32	0	0.01
O94842	TOX4	0.33	918442	1.29887e+06	0	0	2755325	0	0	1.11	0	0	0
Q99816	TSG101	0.67	345740	296786	724693	0	312527	1.23	0	1.18	0.33	0	0.01
Q9UJA5	TRMT6	0.67	491263	385185	940724	533066	0	1.22	1.13	0	0	0	0
Q9H089	LSG1	0.33	128734	182058	0	0	386202	0	0	1.23	0	0	0
Q8N766	EMC1	1	42170.9	9151.94	53964	31656	40892.7	1.04	1.02	1.03	0	0	0
P42356	PI4KA	0.33	16729.1	23658.5	0	0	50187.3	0	0	1.03	0	0	0
P42357	HAL	0.67	354264	441154	0	976142	86651.7	0	0.78	0.54	0	0.01	0
Q09666	AHNAK	1	5.7227e+08	1.56212e+08	7.3747e+08	616692312	3.62647e+08	1.38	1.24	0.87	0.06	0.02	0.01
Q8TEW0	PARD3	0.67	47490.7	33793.3	75868.3	66603.7	0	1.06	1.04	0	0	0	0
Q7LBC6	KDM3B	0.33	40950.3	57912.5	0	0	122851	0	0	0.87	0	0	0
P27348	YWHAQ	1	1.10169e+07	4.70717e+06	1.35113e+07	4.42468e+06	1.51148e+07	0.95	0.42	1.47	0	0	0
Q9H267	VPS33B	0.33	760540	1.07557e+06	0	2.28162e+06	0	0	2.35	0	0	0.26	0
Q14444	CAPRIN1	1	1.7467e+07	2.32524e+06	1.49233e+07	2.05436e+07	1.6934e+07	0.91	1.16	1.22	0	0	0
P19404	NDUFV2	1	1330271	490278	1.94984e+06	1.29003e+06	750937	2.43	1.72	1.5	0.12	0	0
P02808	STATH	0.33	247230	349636	741691	0	0	1.29	0	0	0	0	0
P14625	HSP90B1	1	6.2941e+06	1.82464e+06	8256210	3.86164e+06	6.76445e+06	0.92	0.52	0.95	0	0	0
P62140	PPP1CB	1	9.65123e+06	452280	1.02222e+07	9.11613e+06	9.61533e+06	1.08	1.14	1.4	0	0	0
Q9H061	TMEM126A	0.67	53863.2	44376.8	0	52902	108688	0	0.98	1.03	0	0	0
Q9P0J0	NDUFA13	1	1.36831e+06	476076	1498107	1.87555e+06	731282	0.82	0.96	0.7	0.02	0.01	0
Q02880	TOP2B	0.33	696291	984705	0	2088874	0	0	2.17	0	0	0.18	0
P63027	VAMP2	1	316050	130033	167453	484167	296530	1	1.07	1.01	0	0	0
Q9BRS8	LARP6	0.33	73667.2	104181	0	0	221002	0	0	1.14	0	0	0
Q5JPH6	EARS2	0.33	64089.4	90636.2	0	0	192268	0	0	1.12	0	0	0
Q6N069	NAA16	0.33	126673	179143	0	380020	0	0	1.24	0	0	0	0
O75534	CSDE1	1	277595	146208	484246	180328	168212	1.05	0.87	0.88	0	0	0
Q86TX2	ACOT1	1	3.41298e+06	1.37609e+06	4658627	4.08505e+06	1.49527e+06	1.07	1.09	0.63	0.09	0.12	0
O43583	DENR	1	1.26537e+07	1.68254e+06	10772643	1.48562e+07	1.23323e+07	0.92	0.98	1.06	0	0	0
Q8N103	TAGAP	1	234685	188806	78436.3	125295	500322	0.75	0.74	0.95	0	0	0
P12429	ANXA3	0.67	1.97215e+06	2.53412e+06	5.54968e+06	0	366773	6.17	0	1.02	0.33	0	0
Q6RFH5	WDR74	0.33	2.85222e+06	4.03365e+06	0	8.55665e+06	0	0	5.97	0	0	0.67	0
O14976	GAK	0.33	106402	150475	319206	0	0	1.13	0	0	0	0	0
O14974	PPP1R12A	1	4.14373e+06	539165	3988130	3.57508e+06	4.86797e+06	0.66	0.61	0.88	0	0	0
O14975	SLC27A2	0.67	653665	494845	1.19694e+06	0	764052	1.71	0	1.69	0	0	0
Q8WUM4	PDCD6IP	1	6.61275e+06	463878	7.16693e+06	6031625	6639682	0.97	0.82	1.08	0	0	0
O14979	HNRNPDL	1	2.63113e+07	4.83926e+06	19712215	2.80404e+07	3.11814e+07	0.81	0.96	1.31	0	0.01	0.01
Q8WUM0	NUP133	1	120272	42693.4	81466	179733	99616	0.84	0.85	0.81	0	0	0
O60828	PQBP1	1	1.30847e+07	3.15865e+06	8.62097e+06	1.54643e+07	1.51689e+07	0.88	1.11	1.37	0.01	0.03	0.01
Q99567	NUP88	1	5.22897e+06	661070	4.42482e+06	6.04399e+06	5.2181e+06	0.69	0.86	0.93	0	0	0
Q9GZP9	DERL2	1	952091	211793	1209257	690527	956489	1.27	1.13	1.34	0	0	0
Q9GZP8	IMUP	1	2.87773e+07	1.65538e+06	2.65671e+07	3.05507e+07	2.92142e+07	0.52	0.57	0.66	0	0	0
P16070	CD44	1	4.60865e+06	1.0164e+06	5.75914e+06	4.77968e+06	3.28715e+06	2.53	2.21	1.9	0.01	0	0
Q99569	PKP4	0.67	346848	245332	0	527617	512926	0	0.93	0.97	0	0.01	0.01
O00505	KPNA3	1	1.85885e+06	635953	2.37846e+06	2.23478e+06	963307	1.29	1.47	1.06	0.33	0.29	0
O75027	ABCB7	0.33	43813.9	61962.2	0	0	131442	0	0	1.12	0	0	0
Q96A19	CCDC102A	1	2.23677e+07	9.85743e+06	3.50537e+07	21029780	11019509	1.27	0.97	0.62	0.25	0	0
Q05519	SRSF11	1	9.00211e+06	2.81861e+06	6106703	8.07719e+06	1.28224e+07	0.73	0.74	1.36	0.01	0.01	0.01
Q8IWZ3	ANKHD1	1	3.85587e+06	1.44573e+06	5.81339e+06	3388276	2.36595e+06	0.86	0.69	0.62	0.03	0	0
Q9HCU5	PREB	1	587226	243308	832004	255407	674267	1.08	0.84	1.05	0	0	0
P11387	TOP1	1	1.2961e+07	2.40587e+06	1.51065e+07	14175209	9.60139e+06	1.19	1.19	1.04	0.06	0.04	0
Q9UG63	ABCF2	1	1.06288e+07	1.40179e+06	12611203	9.641e+06	9.63413e+06	1.27	1.03	1.25	0.02	0	0
Q14684	RRP1B	0.67	259840	235653	0	209036	570483	0	1.12	1.41	0	0	0
P11388	TOP2A	1	5.14582e+06	955388	4.0855e+06	6401198	4950778	0.15	0.17	0.18	0	0	0
Q14683	SMC1A	1	754324	181694	892524	872825	497622	1.05	1.11	1.02	0	0.01	0
P06493	CDK1	1	1.88791e+07	610030	19303564	18016432	1.93173e+07	1.02	1	1.38	0	0	0
Q9NX40	OCIAD1	1	518306	173558	511043	734409	309467	0.92	1.05	0.89	0	0	0
Q13405	MRPL49	0.33	56090.3	79323.7	0	0	168271	0	0	1.11	0	0	0
P50213	IDH3A	1	1.83571e+06	465288	2.47401e+06	1.37811e+06	1654992	0.53	0.43	0.52	0	0	0
Q96B26	EXOSC8	0.33	27102.2	38328.3	0	0	81306.7	0	0	0.9	0	0	0
P07305	H1F0	1	1.86844e+07	1.73685e+06	1.84608e+07	2.09145e+07	16677742	1.04	0.99	1	0	0	0
P05787	KRT8	1	3.58777e+09	8.86606e+07	3.69436e+09	3.4773e+09	3591650368	0.77	0.72	0.94	0	0	0
P36404	ARL2	1	1958657	153770	2.15735e+06	1.78276e+06	1935859	0.66	0.74	0.86	0	0	0
P0C7P4	UQCRFS1P1	1	1307509	212723	1.34429e+06	1030542	1.54769e+06	1.56	1.55	2.03	0.64	0.56	0.53
P05783	KRT18	1	2806447392	1.50482e+08	2.90464e+09	2.92086e+09	2593839616	0.79	0.8	0.9	0	0	0
P11166	SLC2A1	1	3.3007e+06	910589	3192390	2.24357e+06	4.46615e+06	2.03	1.39	2.57	0.01	0.01	0.33
Q49A26	GLYR1	0.33	69317.6	98029.8	0	0	207953	0	0	0.99	0	0	0
P47914	RPL29	1	1.48237e+08	1.00263e+07	1.58438e+08	1.51665e+08	1.34607e+08	1.1	1.01	1.12	0	0	0
Q86TG7	PEG10	1	449274	255108	89800.7	655556	602466	1.11	1.38	1.45	0	0	0
Q9NXF1	TEX10	1	3680162	1.06578e+06	2.69071e+06	5.15955e+06	3.19023e+06	0.63	0.88	0.74	0	0	0
Q96K37	SLC35E1	0.33	13717	19398.8	0	0	41151	0	0	0.97	0	0	0
P50851	LRBA	1	854047	766790	456683	1.92653e+06	178929	0.88	1.48	0.8	0	0.33	0
P61513	RPL37A	1	3.77812e+07	1.07998e+07	3.11804e+07	2.91537e+07	53009493	0.93	0.81	1.79	0.01	0	0.01
Q9UBQ0	VPS29	0.67	147004	106185	193950	0	247061	1.14	0	1.16	0	0	0
Q01995	TAGLN	1	5.42972e+06	2.58147e+06	8.29157e+06	5961797	2.03581e+06	1.98	1.82	0.93	0.33	0.31	0
Q13546	RIPK1	0.33	28947	40937.2	86841	0	0	1.03	0	0	0	0	0
P62081	RPS7	1	1.23606e+08	2.3973e+07	9.03241e+07	145841187	134652628	0.74	1.14	1.34	0	0	0
Q16204	CCDC6	0.33	192383	272071	0	0	577150	0	0	1.43	0	0	0
P62241	RPS8	1	2.4425e+08	1.8343e+07	2.48256e+08	2.64444e+08	2.20052e+08	0.94	0.95	1	0	0	0
Q9NY93	DDX56	1	1.80356e+06	1.47176e+06	3.88118e+06	656224	873293	2.81	0.79	0.93	0.32	0	0
P62244	RPS15A	1	4.95286e+07	5.84875e+06	5.43998e+07	5.28823e+07	4.13038e+07	1.08	1.04	1.03	0	0	0
Q96F86	EDC3	1	1.67509e+07	7.27797e+06	21195086	2.25688e+07	6488927	0.93	0.9	0.32	0	0	0
P50454	SERPINH1	1	7551129	2.66625e+06	1.12484e+07	5.06146e+06	6343513	1.22	0.74	1	0.07	0.01	0.01
P62249	RPS16	1	1.77239e+08	4.37704e+07	116514942	2.18003e+08	1.97199e+08	0.64	1.02	1.24	0	0	0
Q96A33	CCDC47	1	1.45534e+06	11084.4	1.44788e+06	1447119	1471005	0.56	0.49	0.55	0	0	0
P12236	SLC25A6	1	3.15296e+07	2.16323e+06	3.11516e+07	3.43477e+07	29089481	1.08	1.1	1.17	0	0	0
P12235	SLC25A4	1	1.9639e+06	7659.43	1.95417e+06	1964641	1972883	0.68	0.76	0.83	0	0	0
Q96J01	THOC3	0.33	103009	145676	309026	0	0	1.12	0	0	0	0	0
Q6PD74	AAGAB	0.33	295662	418130	0	886987	0	0	1.53	0	0	0	0
Q8WWM7	ATXN2L	1	4.74207e+06	502180	5.40812e+06	4622515	4.19559e+06	0.61	0.53	0.58	0	0	0
Q9NZT1	CALML5	0.33	347546	491505	0	1.04264e+06	0	0	1.59	0	0	0	0
Q9UBC2	EPS15L1	1	8.39814e+07	6.61589e+07	1.62378e+08	89009648	556601	51.36	33.83	0.89	1	1	0
P61204	ARF3	1	4.0109e+07	7.62207e+06	47024264	4.38122e+07	2.94904e+07	0.99	0.89	0.79	0	0	0
Q5QJE6	DNTTIP2	0.33	52751.4	74601.8	0	158254	0	0	1.09	0	0	0	0
Q96BM9	ARL8A	0.33	328189	464129	0	984567	0	0	1.02	0	0	0	0
Q13895	BYSL	0.33	31327.4	44303.7	0	0	93982.3	0	0	0.9	0	0	0
Q9NUL3	STAU2	0.33	32830.3	46429.1	0	0	98491	0	0	1.09	0	0	0
Q9Y2A7	NCKAP1	1	1.05215e+06	749111	2.11098e+06	492381	553103	1.44	0.95	1.08	0.33	0	0
Q96C57	C12ORF43	1	1.28136e+06	953246	166821	2.49541e+06	1.18183e+06	0.9	1.81	1.48	0	0	0
Q9ULC4	MCTS1	1	1.12186e+07	3.80552e+06	7.16091e+06	1.01856e+07	16309195	0.69	0.68	1.25	0	0	0
P34932	HSPA4	1	2.26773e+06	1.24231e+06	2.33711e+06	712722	3753364	0.88	0.38	1.11	0	0	0
P51149	RAB7A	0.67	1.18887e+06	1.01518e+06	0	2480318	1.08628e+06	0	1.65	1.16	0	0.04	0
P51148	RAB5C	1	15023448	1.82852e+06	14952119	1.72977e+07	1.28205e+07	0.95	1	0.96	0	0	0
Q9Y2S6	TMA7	1	1.55041e+07	8.57744e+06	4.95066e+06	15601288	25960337	0.45	0.79	1.69	0	0	0.01
P13051	UNG	0.67	235647	195183	0	228981	477960	0	0.8	0.94	0	0	0
O95573	ACSL3	1	3.87281e+06	2.62091e+06	7569477	2258475	1.79049e+06	2.85	1.3	1.22	0.55	0.04	0.03
P06703	S100A6	1	2.21102e+07	4.69837e+06	23810848	2.68225e+07	1.56973e+07	1.31	1.56	1.08	0	0	0
Q9NVD7	PARVA	0.33	13727.6	19413.7	0	0	41182.7	0	0	1.03	0	0	0
Q9BYG3	NIFK	1	244163	128798	301729	65721	365040	0.98	0.83	0.99	0	0	0
P10412	HIST1H1E	1	1.17687e+07	5.12177e+06	1.89871e+07	7.64077e+06	8.67806e+06	1.05	0.69	1.01	0.06	0.05	0.02
O00154	ACOT7	1	1.47358e+06	170671	1.53858e+06	1.23978e+06	1.64239e+06	1.04	0.95	1.22	0	0	0
Q9P2E9	RRBP1	1	11851309	2.16618e+06	8.82133e+06	1.29753e+07	1.37573e+07	0.45	0.67	0.99	0.01	0.02	0.01
P30050	RPL12	1	7.75994e+07	1.16413e+07	85492683	86164894	6.11408e+07	1.04	1.08	0.96	0	0	0
O95994	AGR2	1	1.04948e+08	7.68523e+07	1.95174e+08	1.12312e+08	7.35779e+06	0.82	0.72	0.07	0.08	0.05	0
P48556	PSMD8	1	142616	38474.9	129090	195022	103736	0.99	1	0.97	0	0	0
Q9UMY1	NOL7	1	1.9711e+06	833900	866882	2.16459e+06	2.88183e+06	0.89	1.21	1.69	0	0	0
P35998	PSMC2	1	1.45229e+06	678463	2396275	831517	1.12907e+06	1.81	0.91	1.13	0.1	0	0
P55795	HNRNPH2	1	2404533	328031	2.505e+06	2.74652e+06	1962079	1.01	1.24	1.15	0.09	0.06	0
O95140	MFN2	0.33	28756.4	40667.8	0	86269.3	0	0	1.05	0	0	0	0
O00151	PDLIM1	1	1.26244e+07	5.89174e+06	1.97464e+07	1.28087e+07	5318144	1.12	0.89	0.48	0.07	0	0
Q9UK76	JPT1	1	6.03517e+07	2.11998e+07	8.34166e+07	65407065	3.22315e+07	1.06	0.96	0.58	0.06	0	0
Q86UE4	MTDH	1	4.88285e+06	849692	5985314	4.7456e+06	3917622	0.99	0.97	0.99	0.04	0	0
Q9NXH9	TRMT1	0.33	144817	204802	0	434452	0	0	1.26	0	0	0	0
Q9NP64	ZCCHC17	1	2.25828e+06	631600	1.88501e+06	3147681	1.74215e+06	1.01	1	0.82	0	0.01	0
P38117	ETFB	0.67	2.44992e+06	2.94512e+06	6591905	0	757858	3.44	0	1.12	0.48	0	0
Q6PJT7	ZC3H14	0.67	1.84814e+07	2.60765e+07	55359024	0	85098.7	17.59	0	0.81	0.33	0	0
Q86UW9	DTX2	0.33	249234	352470	747701	0	0	1.29	0	0	0	0	0
Q7LBR1	CHMP1B	0.33	175070	247587	0	525211	0	0	1.33	0	0	0	0
P62861	FAU	1	1.05966e+08	4.01968e+06	110903708	1.05938e+08	101057670	0.93	0.89	1.07	0	0	0
Q92890	UFD1	1	2.45344e+06	699232	3442253	1.96793e+06	1950146	1.26	0.83	0.92	0	0	0
Q96NC0	ZMAT2	1	3.15501e+06	2.07055e+06	1.20706e+06	2.23561e+06	6.02236e+06	0.5	0.61	1.43	0	0	0
Q9UKF6	CPSF3	0.33	25673.9	36308.4	0	0	77021.7	0	0	0.95	0	0	0
Q96QA5	GSDMA	0.33	1.01873e+06	1.4407e+06	3056183	0	0	2	0	0	0.01	0	0
Q969M3	YIPF5	1	1.09852e+06	335719	1568855	919512	807206	1.34	1.12	1.13	0	0	0
Q15018	ABRAXAS2	0.67	3.67686e+06	3.12831e+06	7.64602e+06	3.38456e+06	0	4.14	3.05	0	0.33	0.06	0
Q15019	2002-09-01	1	2.44729e+07	4.04798e+06	2.82391e+07	18855988	2.63235e+07	2.13	1.05	2	0.02	0	0.02
P08727	KRT19	1	6.04951e+07	3.09465e+07	8.11232e+07	83608337	16753606	3.9	3.57	0.95	0.41	0.38	0
Q15014	MORF4L2	0.33	128603	181873	0	0	385810	0	0	1.3	0	0	0
Q7L0Y3	TRMT10C	0.33	113619	160682	0	0	340857	0	0	1.22	0	0	0
P02788	LTF	0.33	229840	325043	689520	0	0	1.05	0	0	0	0	0
P07237	P4HB	1	842057	660162	1.72806e+06	653948	144164	1.17	0.85	0.67	0	0	0
O15144	ARPC2	1	5.04523e+06	1.53514e+06	7188453	3.67372e+06	4.27353e+06	1.05	0.81	0.98	0.01	0	0
P78329	CYP4F2	0.67	42765.8	30678.1	57821	0	70476.3	0.8	0	0.8	0	0	0
P45973	CBX5	1	5.96823e+06	1.66045e+06	3707978	7.64978e+06	6.54693e+06	0.84	1.13	1.31	0	0	0
Q96KP4	CNDP2	1	467237	163161	392218	693720	315772	0.98	0.97	0.85	0	0	0
Q9Y266	NUDC	1	9.6017e+06	2.37036e+06	1.26521e+07	9280304	6.87268e+06	1.13	0.92	0.87	0.02	0	0
Q9Y265	RUVBL1	1	2.34526e+06	541994	1.68671e+06	3.01419e+06	2334876	0.68	0.97	0.96	0	0	0
Q9Y262	EIF3L	1	1.27591e+06	497451	931824	916540	1.97935e+06	1.13	1.07	1.75	0	0.06	0.25
Q08211	DHX9	1	1.94896e+07	433663	1.97409e+07	19848393	1.88794e+07	0.94	0.89	1.07	0	0	0
Q01518	CAP1	1	459358	111647	600164	450825	327086	1.43	1.21	1.15	0.01	0	0.01
Q9H1I8	ASCC2	0.33	72716.3	102836	0	0	218149	0	0	1.16	0	0	0
P09661	SNRPA1	1	3.91064e+06	2.23858e+06	1.30362e+06	3.65867e+06	6769620	0.45	0.6	1.16	0	0	0
P08240	SRPRA	0.67	388613	518233	0	44790	1.12105e+06	0	0.57	0.98	0	0	0.01
P08243	ASNS	1	1.27949e+06	186253	1253005	1.51968e+06	1065768	1.03	1.04	0.99	0	0	0
Q8NFW8	CMAS	1	724157	282302	775612	1041293	355565	0.6	0.61	0.51	0	0	0
Q9Y6M7	SLC4A7	0.33	97808.6	138322	0	293426	0	0	1.17	0	0	0	0
Q9Y6M5	SLC30A1	0.67	312990	221589	482930	456040	0	1.35	1.27	0	0	0	0
P62136	PPP1CA	1	8935425	3.9962e+06	6671671	1.45518e+07	5.58277e+06	1.11	1.6	0.85	0	0.19	0
Q86VM9	ZC3H18	0.33	212254	300173	0	0	636763	0	0	1.59	0	0	0
P00414	MT-CO3	1	3.50635e+06	541320	3302725	4.24726e+06	2.96907e+06	0.92	1.03	0.98	0	0	0
Q92769	HDAC2	1	994867	769690	452258	448971	2083372	0.43	0.41	0.78	0	0	0
O43823	AKAP8	0.67	88134.1	88083	55963.3	208439	0	1.07	1.12	0	0	0	0
O95819	MAP4K4	0.67	97963	73588.3	177363	0	116526	1.07	0	1.09	0	0	0
Q86U42	PABPN1	1	1.69973e+06	825582	2.83192e+06	886667	1.38061e+06	1.19	0.82	1.05	0.1	0	0
O95817	BAG3	0.67	245563	187636	0	281249	455438	0	1.03	1.15	0	0	0
Q92945	KHSRP	1	366899	188681	121398	580191	399108	0.5	0.6	0.56	0	0	0
O95810	CAVIN2	1	106113	30626	125124	130310	62905	1.09	1.08	1.06	0	0	0
Q92540	SMG7	0.33	46850.7	66256.8	0	140552	0	0	1.05	0	0	0	0
Q13148	TARDBP	1	9.37717e+06	1.5879e+06	1.16081e+07	8483639	8.03974e+06	0.56	0.48	0.53	0	0	0
O43776	NARS	1	5.22155e+06	1.54889e+06	7.38965e+06	3.86716e+06	4407824	1.2	0.79	0.99	0.07	0	0
Q02413	DSG1	1	5.29306e+06	822069	6.43804e+06	4.8951e+06	4.54604e+06	1.09	0.71	0.79	0.04	0.02	0.01
P10155	TROVE2	0.33	35537.3	50257.4	0	0	106612	0	0	1.1	0	0	0
P46087	NOP2	1	9.33636e+06	1.89538e+06	11618792	6.97794e+06	9.41236e+06	1.17	0.96	1.38	0.15	0	0.03
P46736	BRCC3	0.67	6.5675e+06	4.72316e+06	1.09064e+07	8796132	0	5.57	6.27	0	0.33	0.44	0
Q01469	FABP5	0.33	326551	461812	0	979652	0	0	1.43	0	0	0.09	0
P46734	MAP2K3	0.67	327323	232504	518038	0	463930	1.07	0	1.09	0	0	0
Q00839	HNRNPU	1	1.02374e+08	1.50966e+06	104379902	1.02002e+08	1.00738e+08	1	0.92	1.14	0	0	0
P20340	RAB6A	0.67	3.4847e+06	4.54389e+06	0	9.90285e+06	551253	0	4.85	0.98	0	0.33	0
Q9Y3C1	NOP16	1	1.06397e+06	326111	973355	717666	1.5009e+06	1.24	1	1.39	0	0	0
P62888	RPL30	1	1.79512e+07	1.97239e+06	18857816	1.97825e+07	1.52134e+07	1.08	1.13	1.13	0	0	0
Q9HAV4	XPO5	0.33	19902.9	28146.9	0	0	59708.7	0	0	0.96	0	0	0
Q9H098	FAM107B	1	6.206e+06	2.11892e+06	9.17756e+06	5.055e+06	4385442	1.07	0.68	0.7	0.04	0	0
Q7Z6E9	RBBP6	0.67	157748	118144	0	284305	188940	0	0.83	0.84	0	0	0
Q13310	PABPC4	1	1.35593e+06	569453	2.15408e+06	863920	1.0498e+06	1.18	0.84	0.95	0.01	0	0
O43175	PHGDH	1	1.74821e+06	596292	2.21395e+06	2.12417e+06	906525	1.67	1.68	1.19	0.65	0.65	0.08
Q6YHU6	THADA	0.33	7627.22	10786.5	0	0	22881.7	0	0	0.84	0	0	0
P05771	PRKCB	1	580278	369316	313821	324479	1102534	0.42	0.45	0.75	0	0	0.01
P12830	CDH1	0.33	142798	201947	428395	0	0	1.31	0	0	0	0	0
Q8N9T8	KRI1	0.33	29648.7	41929.5	0	88946	0	0	1.05	0	0	0	0
P26358	DNMT1	1	2.24565e+06	1.90307e+06	4.92003e+06	1.16977e+06	647153	0.88	0.47	0.41	0	0	0
Q9BSC4	NOL10	1	826490	298388	430689	897666	1151115	0.8	0.89	1.09	0	0	0
Q6PI98	INO80C	0.33	102576	145065	0	0	307729	0	0	1.06	0	0	0
P26599	PTBP1	1	2.60686e+07	6.10711e+06	2.83023e+07	3.21769e+07	1.77265e+07	0.97	1.17	0.84	0	0	0
O14965	AURKA	1	250270	116172	350978	312331	87500.3	1.44	1.18	1.06	0	0	0
A0A1B0GTU1	ZC3H11B	0.33	33412.3	47252.2	0	0	100237	0	0	1.03	0	0	0
P12956	XRCC6	1	7.6135e+06	1.63162e+06	9.9071e+06	6.24799e+06	6.68542e+06	1.17	0.78	0.98	0.01	0	0
P23526	AHCY	0.33	3561004	5.03602e+06	10683012	0	0	0.44	0	0	0	0	0
Q99575	POP1	0.33	275797	390036	0	0	827392	0	0	1.12	0	0	0
P09874	PARP1	1	25626595	4.16788e+06	3.06643e+07	2.57578e+07	20457662	1.24	1.15	1.19	0.08	0	0
P23528	CFL1	1	6.53039e+07	1.1319e+07	8.04037e+07	62355799	5.31521e+07	0.88	0.72	0.73	0	0	0
P52895	AKR1C2	1	2.40027e+07	5.39626e+06	2.81678e+07	27458175	1.63823e+07	0.8	0.78	0.58	0	0	0
P22061	PCMT1	1	3.00312e+06	1.03026e+06	4228778	3.07255e+06	1708029	1.22	1.18	0.9	0.03	0	0
Q9NRW3	APOBEC3C	0.33	1.97736e+06	2.79641e+06	0	0	5.93208e+06	0	0	3.97	0	0	0.33
P98082	DAB2	0.67	1.44173e+07	1.06052e+07	2.52053e+07	1.80466e+07	0	15.17	11.72	0	1	1	0
Q9UHN6	TMEM2	0.67	4712732	5.54218e+06	12492779	1645417	0	5.91	1.97	0	0.33	0.02	0
P82650	MRPS22	1	3.98415e+06	2.9016e+06	8.04568e+06	2.46027e+06	1446511	4.18	1.99	1.9	0.33	0.31	0
Q14694	USP10	1	1022704	336025	1.49789e+06	780754	789470	0.75	0.64	0.69	0	0	0
Q14697	GANAB	0.33	608798	860971	1826395	0	0	1.54	0	0	0.13	0	0
O60271	SPAG9	0.33	70511.4	99718.2	0	0	211534	0	0	1	0	0	0
Q14690	PDCD11	1	1.42634e+06	1.45279e+06	572548	3.47163e+06	234849	1.15	2.65	1.04	0.1	0.65	0
Q14692	BMS1	0.67	427261	302336	0	626888	654896	0	1.29	1.34	0	0.02	0.27
P26006	ITGA3	0.67	479774	356859	855254	584068	0	1.21	1.16	0	0.18	0.01	0
P40818	USP8	1	592385	464382	173354	363968	1239835	0.69	0.74	1.21	0	0	0
P36507	MAP2K2	0.33	381629	539705	0	1.14489e+06	0	0	1.68	0	0	0	0
Q6PIU2	NCEH1	0.67	46620.6	39597.6	0	96798	43063.7	0	1.06	1.04	0	0	0
Q8WXX5	DNAJC9	1	2.53518e+06	871321	3636853	1506286	2.46241e+06	1.38	1.02	1.51	0.01	0	0
Q8WXX7	AUTS2	0.33	253291	358207	0	0	759872	0	0	1.26	0	0	0
O15541	RNF113A	0.67	430721	335067	0	817150	475011	0	1.22	1.07	0	0	0
Q9NX58	LYAR	1	2009570	963030	993529	3.30301e+06	1.73217e+06	0.92	1.56	1.32	0	0.09	0
Q15654	TRIP6	0.33	420467	594630	1261401	0	0	1.5	0	0	0	0	0
P05455	SSB	1	4.00848e+06	1.15595e+06	5643202	3201677	3180565	1.33	0.89	1.05	0.08	0	0
P36873	PPP1CC	1	149594	75105.9	55515.7	239333	153932	0.97	1.06	1.04	0	0	0
Q15651	HMGN3	1	7.01251e+06	1.43339e+06	5016307	7705214	8.31602e+06	0.73	1.04	1.44	0	0	0
Q13435	SF3B2	1	1.52663e+07	6.31882e+06	8805357	1.31504e+07	2.38431e+07	0.26	0.37	0.89	0	0.01	0.01
Q13439	GOLGA4	0.33	267108	377748	0	801325	0	0	1.47	0	0	0	0
Q8NC51	SERBP1	1	2.95104e+07	4.25915e+06	2.49738e+07	3.52102e+07	2.83472e+07	0.9	1.21	1.29	0	0.02	0
Q9UPT8	ZC3H4	1	529227	345934	113896	960790	512994	0.64	0.9	0.8	0	0	0
Q3MHD2	LSM12	1	720205	316727	405329	601754	1.15353e+06	0.58	0.62	0.81	0	0	0
P63279	UBE2I	0.67	423054	361147	882391	0	386771	1.33	0	1.01	0	0	0
P63272	SUPT4H1	0.33	107550	152098	0	322649	0	0	1.18	0	0	0	0
Q6DD88	ATL3	1	751789	521177	512553	1.47516e+06	267658	1.13	1.57	1.03	0	0.17	0
P01116	KRAS	0.33	56565.2	79995.3	0	169696	0	0	0.86	0	0	0	0
Q9HC84	MUC5B	0.33	657984	930531	1.97395e+06	0	0	1.78	0	0	0.13	0	0
O75874	IDH1	1	6.16163e+06	676971	7.11862e+06	5.70683e+06	5659437	1.09	0.86	1.01	0	0	0
P10620	MGST1	1	18776218	1.56966e+06	17192111	2.0915e+07	1.82215e+07	0.76	0.85	0.92	0	0	0
P35580	MYH10	1	6.10656e+06	985610	7.38998e+06	5935770	4993933	1.18	1.21	1.24	0.01	0	0
Q9H6H4	REEP4	0.33	398807	563998	0	1.19642e+06	0	0	1.67	0	0	0	0
Q8WXF1	PSPC1	1	2.83662e+06	1.20346e+06	2.13022e+06	1.84884e+06	4530806	0.91	0.79	1.57	0	0	0
P29372	MPG	0.33	164791	233049	0	0	494372	0	0	1.03	0	0	0
Q9UBP9	GULP1	0.33	2.82929e+06	4.00122e+06	8.48788e+06	0	0	6.9	0	0	0.66	0	0
Q27J81	INF2	1	2.37051e+06	1.10329e+06	2.23061e+06	1094653	3786257	1.12	0.69	1.66	0	0	0.02
Q9UBP0	SPAST	1	1.4497e+06	1.25092e+06	3.19463e+06	829433	325028	1.7	1.06	0.87	0.33	0.01	0
Q12965	MYO1E	1	2.43511e+07	1.15201e+07	3.68109e+07	2.72116e+07	9030829	2.1	1.92	0.85	0.33	0.02	0
Q8NHQ9	DDX55	1	187700	79296.9	227691	258438	76971	0.91	0.89	0.82	0	0	0
P06576	ATP5B	1	2.81562e+07	4.31737e+06	3.413e+07	2.62623e+07	2.40762e+07	1.11	0.79	0.91	0	0	0
P22694	PRKACB	0.33	25846	36551.8	0	0	77538	0	0	1.07	0	0	0
P55265	ADAR	0.67	1.07733e+06	844168	1170503	0	2.06147e+06	0.26	0	0.37	0	0	0
Q5T749	KPRP	1	3.07006e+06	1.95538e+06	2.63016e+06	925663	5654352	2.37	0.85	3.06	0.01	0	0.04
P60903	S100A10	1	1.47977e+07	1.68047e+06	17026173	1.43986e+07	12968322	1.17	0.95	1.06	0	0	0
P62258	YWHAE	1	7.09755e+06	3.26777e+06	11316047	6622526	3.35407e+06	1.27	0.97	0.68	0.31	0	0
P12004	PCNA	1	7.02086e+06	735495	7.20818e+06	7.81327e+06	6.04113e+06	1.19	1.05	1.03	0	0	0
Q9UJX2	CDC23	0.33	25649.3	36273.6	0	76948	0	0	1.04	0	0	0	0
Q9UQB8	BAIAP2	1	548173	668545	1.49362e+06	70247.3	80653.7	1.63	0.97	0.98	0.36	0	0
Q9HB71	CACYBP	1	1.58667e+07	3.20372e+06	20397407	13594393	13608196	1.14	0.77	0.94	0.02	0	0
Q13885	TUBB2A	1	1.63054e+06	877679	1.01614e+06	1.00373e+06	2.87174e+06	0.71	0.71	1.46	0	0	0.01
O00148	DDX39A	1	10086150	1.63454e+06	12303430	9.54348e+06	8.41154e+06	0.83	0.76	0.81	0.01	0	0
Q9BV36	MLPH	0.67	562129	487195	1.18822e+06	498162	0	1.5	1.31	0	0	0	0
P84085	ARF5	1	5.80972e+06	7.46507e+06	194066	875500	16359595	0.08	0.09	0.71	0	0	0
Q15477	SKIV2L	1	248215	91355.8	127252	269393	348000	0.86	0.95	1.02	0	0	0
P51795	CLCN5	0.67	417934	312107	749844	0	503957	1.11	0	0.95	0	0	0
P48643	CCT5	1	4.70408e+07	5.59462e+07	4244785	1.08076e+07	1.2607e+08	0.22	0.44	7.27	0	0	0.33
O14639	ABLIM1	1	4.45808e+06	1.20592e+06	6.14956e+06	3800921	3.42377e+06	1.14	0.81	0.89	0.03	0	0
Q03164	KMT2A	0.33	658495	931253	0	1.97549e+06	0	0	2.17	0	0	0.13	0
P55011	SLC12A2	0.67	592481	433614	751767	0	1.02568e+06	0.9	0	0.96	0	0	0
P55010	EIF5	1	1.91877e+06	377710	2.39252e+06	1.4682e+06	1.89558e+06	1.36	1.16	1.43	0.32	0	0.03
Q03169	TNFAIP2	1	514195	88070.4	426831	480998	634755	1.05	1.08	1.3	0	0	0.01
P52209	PGD	1	3.83823e+07	8.41331e+06	2.76653e+07	4.82169e+07	3.92647e+07	0.8	1.2	1.28	0	0.01	0
Q9Y3U8	RPL36	1	108669647	2.1129e+07	8.29394e+07	1.08377e+08	134692096	0.75	0.89	1.35	0	0	0
O60870	KIN	1	1.64411e+06	691450	2523057	833495	1.57579e+06	1.37	0.93	1.33	0	0	0
Q9Y2R4	DDX52	1	2.36315e+06	1.78155e+06	708483	1545054	4835916	0.34	0.46	1.06	0	0	0
P30048	PRDX3	1	4.35705e+06	636577	3.97878e+06	3.83871e+06	5.25367e+06	0.93	0.78	1.13	0	0	0
P30041	PRDX6	1	9.11286e+06	613916	9477235	9613150	8.24821e+06	1.14	1.04	1.12	0	0	0
P30040	ERP29	1	2.30719e+06	792109	1.76999e+06	3.42709e+06	1.72448e+06	0.85	1.35	0.99	0	0.33	0
Q15311	RALBP1	0.67	923005	729612	1.78394e+06	985075	0	1.76	1.59	0	0.01	0	0
P30044	PRDX5	1	5955592	2.22309e+06	8.76261e+06	3325853	5.77831e+06	1.24	0.58	1.02	0	0	0
Q9H6Z4	RANBP3	0.33	116026	164085	0	0	348077	0	0	0.93	0	0	0
Q9NQS7	INCENP	0.33	158529	224194	0	0	475588	0	0	1.3	0	0	0
Q5TEC6	HIST2H3PS2	1	4.25442e+07	4.09501e+07	1.02641e+07	1.00324e+08	1.70446e+07	0.71	5.03	1.14	0	0.33	0
Q12931	TRAP1	1	7.68902e+06	1.18585e+06	6.37256e+06	9247009	7447474	0.76	0.84	0.89	0	0	0
Q9Y678	COPG1	1	4.80792e+06	890080	5.44975e+06	5.42477e+06	3.54924e+06	0.92	0.98	0.84	0	0	0
Q9Y679	AUP1	1	1.28844e+06	438231	868733	1.8932e+06	1.10339e+06	1.07	1.69	1.41	0.29	0.33	0.17
Q9NQS1	AVEN	1	1104725	540883	524253	963544	1.82638e+06	0.67	0.75	1.11	0	0	0
P55786	NPEPPS	1	2.84375e+06	434217	2.27181e+06	3.32331e+06	2936152	0.87	0.94	1.05	0	0	0
Q9Y320	TMX2	0.67	354755	285035	0	697901	366365	0	0.65	0.56	0	0	0
P37837	TALDO1	1	8.29745e+06	675743	8.39178e+06	7.42671e+06	9.07385e+06	0.82	0.72	0.97	0	0	0
Q9Y673	ALG5	0.33	115177	162886	0	0	345532	0	0	1.22	0	0	0
Q9NZU5	LMCD1	1	1.01686e+07	6.80866e+06	12986209	16733616	785902	2.21	3.76	0.5	0.33	0.34	0
Q9UBB4	ATXN10	0.33	92269.6	130489	0	276809	0	0	1.09	0	0	0	0
P13667	PDIA4	0.67	567578	535831	0	1286181	416552	0	1.2	0.87	0	0.26	0
Q9UBB9	TFIP11	0.33	240332	339881	720996	0	0	1.28	0	0	0	0	0
Q93009	USP7	1	377575	99047	472195	419713	240818	0.94	0.87	0.83	0	0	0
P62879	GNB2	1	584849	207782	864630	522755	367164	1.34	1.32	1.34	0	0	0
P62873	GNB1	0.33	172761	244320	518282	0	0	1.2	0	0	0	0	0
Q9UIG0	BAZ1B	1	1521921	1.06291e+06	529149	2995789	1.04082e+06	0.67	1.34	0.85	0	0.01	0
Q99543	DNAJC2	1	435817	214424	496610	662704	148138	0.74	0.77	0.62	0	0	0
Q15004	PCLAF	1	2672738	1.46799e+06	597800	3768905	3651509	0.62	1.29	1.54	0	0.03	0.01
Q15003	NCAPH	1	609095	180033	439696	858403	529186	0.49	0.59	0.57	0	0	0
Q9C0C2	TNKS1BP1	1	7.05274e+06	2.78685e+06	7.61388e+06	1.01506e+07	3.39377e+06	1.26	1.82	0.92	0.23	0.31	0
P18887	XRCC1	0.67	710315	541344	0	818145	1.3128e+06	0	1.28	1.74	0	0.13	0.53
Q00610	CLTC	1	14148339	2.33231e+06	1.73034e+07	13403604	1.1738e+07	1.16	0.87	0.95	0	0	0
Q9C0C9	UBE2O	0.67	49096.9	47399.7	0	113170	34120.3	0	0.98	0.95	0	0	0
P29966	MARCKS	1	1.35218e+06	284193	1606663	1494350	955541	1.35	1.09	0.97	0	0	0
Q15008	PSMD6	1	2.96138e+06	582500	2.26909e+06	2.92085e+06	3.69419e+06	0.84	0.92	1.29	0	0	0
O00767	SCD	1	9.46951e+06	2.6862e+06	5.80326e+06	1.21643e+07	1.0441e+07	0.3	0.49	0.52	0	0	0
P39656	DDOST	1	1.50425e+07	1.26295e+06	16654238	13570071	14903298	0.9	0.95	1.25	0.06	0.04	0.02
O15391	YY2	0.33	124378	175897	0	373133	0	0	1.21	0	0	0	0
Q12849	GRSF1	0.67	2725096	1.97999e+06	3.53001e+06	4.64528e+06	0	2.39	3.75	0	0.33	0.33	0
Q9BZL4	PPP1R12C	0.33	70553.7	99778	0	0	211661	0	0	1.18	0	0	0
P18085	ARF4	1	9.11282e+06	705907	9.35832e+06	9.82808e+06	8.15207e+06	1.05	0.96	1	0	0.01	0
P18084	ITGB5	0.33	133842	189281	401526	0	0	1.16	0	0	0	0	0
Q08209	PPP3CA	0.33	76716.1	108493	230148	0	0	1.08	0	0	0.01	0	0
O75533	SF3B1	1	6.29475e+06	2.31163e+06	3.55624e+06	6.11776e+06	9.21024e+06	0.44	0.58	0.91	0	0	0
O75531	BANF1	1	6.54939e+06	5.51746e+06	2.66685e+06	1.43522e+07	2.6291e+06	0.61	2.39	0.76	0	0.33	0
O75821	EIF3G	1	8015170	851999	9.19076e+06	7.19858e+06	7656170	0.95	0.84	1.01	0.02	0.01	0
O75822	EIF3J	1	1.09107e+06	500564	1.51895e+06	388730	1.36554e+06	1.51	0.81	1.34	0	0	0.03
P09651	HNRNPA1	1	8.51424e+07	3.46665e+06	8.11935e+07	8.46006e+07	8.96331e+07	0.68	0.68	0.89	0	0	0
Q00059	TFAM	1	650490	119398	768115	486762	696592	0.88	0.88	1.02	0	0	0
Q96R06	SPAG5	1	208912	106813	354530	170889	101318	0.98	0.95	0.92	0.02	0	0
P0CG12	CHTF8	1	8.79169e+06	1.48095e+06	9955322	6701800	9.71795e+06	1.39	0.65	1.19	0	0	0
P68104	EEF1A1	1	670253056	5.42583e+07	735418912	6.72756e+08	6.02584e+08	1.04	0.9	1.02	0	0	0
P27635	RPL10	1	6.58655e+07	9.80684e+06	5.25959e+07	6.90074e+07	75993149	0.75	0.92	1.34	0	0	0
Q5BKZ1	ZNF326	1	1.54929e+06	1.09235e+06	257510	1461483	2.92889e+06	0.77	1.17	2.07	0	0.13	0.22
O43837	IDH3B	1	1434784	554901	2.11905e+06	759921	1.42538e+06	1.06	0.71	0.95	0	0	0
Q13151	HNRNPA0	1	1.65106e+07	3.19134e+06	1.30667e+07	2.07587e+07	1.57064e+07	1.12	1.5	1.5	0	0	0
Q13155	AIMP2	1	4.51099e+06	656551	4.72038e+06	5.18968e+06	3622896	0.94	0.94	0.88	0	0	0
Q05193	DNM1	1	2.5963e+06	1.07985e+06	1.26731e+06	2609309	3.91229e+06	0.56	0.84	1.34	0	0.01	0
Q9NTM9	CUTC	1	904625	572717	189864	1.59192e+06	932088	0.41	0.65	0.55	0	0	0
Q14203	DCTN1	0.33	1.00797e+06	1.42548e+06	0	0	3023905	0	0	2.56	0	0	0.33
P62891	RPL39	1	105901796	1.76257e+07	8.40399e+07	1.06463e+08	127202853	0.77	0.93	1.43	0	0	0
Q14204	DYNC1H1	1	1.62778e+07	4.12716e+06	13994889	2.20713e+07	1.27673e+07	0.77	1.19	0.88	0	0	0
Q9UII2	ATPIF1	0.67	592061	473576	1.15922e+06	0	616965	1.39	0	0.89	0	0	0
Q96Q11	TRNT1	1	943209	193717	1.20173e+06	892464	735432	0.94	0.92	0.98	0.23	0	0
Q2NKX8	ERCC6L	1	549163	335399	666331	92530.3	888628	0.62	0.51	0.86	0.01	0	0
P62899	RPL31	1	5.52707e+07	1.13508e+07	3.92215e+07	63010892	63579578	0.77	1	1.27	0	0	0
P14868	DARS	1	1.56798e+07	4.14206e+06	21278487	1.13885e+07	1.43724e+07	1.21	0.81	1.24	0.28	0	0
P00338	LDHA	1	4.10461e+07	4.74727e+06	39777705	47389798	35970832	0.83	0.89	0.87	0	0	0
Q92844	TANK	0.67	4.0538e+06	3.41008e+06	3.8184e+06	8.34299e+06	0	1.17	2.78	0	0	0	0
Q9Y4H2	IRS2	0.67	543208	390470	900798	728826	0	0.9	0.93	0	0	0	0
Q92841	DDX17	1	2.98489e+07	5.56635e+06	2.20194e+07	33056348	3.4471e+07	0.77	1.08	1.41	0	0	0
Q9BW04	SARG	1	3.87645e+06	3.67441e+06	460637	8975684	2193017	0.62	2.88	1.2	0	0.65	0
P68032	ACTC1	1	3.12975e+07	1.05708e+07	3.42147e+07	1.71413e+07	4.25365e+07	1.12	0.4	1.24	0.01	0	0
P07814	EPRS	1	1.46323e+07	1.29044e+06	1.61984e+07	14660493	1.30379e+07	1.17	0.92	1.02	0	0	0
O43169	CYB5B	1	3.18149e+06	2.06145e+06	6.03765e+06	2.25945e+06	1.24735e+06	2.06	0.98	0.76	0.14	0	0
P22102	GART	1	1.39527e+07	1.46704e+07	3196707	34695012	3.96627e+06	0.44	3.34	0.6	0	0.33	0
Q5VW36	FOCAD	0.67	64860.4	67555.2	0	158039	36542	0	1.05	0.99	0	0	0
P30153	PPP2R1A	1	1.7711e+06	250264	1.90019e+06	1421160	1.99195e+06	0.79	0.6	0.76	0.08	0	0.19
Q8N6T3	ARFGAP1	0.33	93040.4	131579	0	0	279121	0	0	1.18	0	0	0
Q8N122	RPTOR	0.33	32989.1	46653.6	0	0	98967.3	0	0	1.01	0	0	0
P32322	PYCR1	1	281891	259305	648334	86488.3	110850	1.48	1.05	1.08	0	0	0
Q8TCS8	PNPT1	0.33	80926.6	114447	242780	0	0	1.18	0	0	0	0	0
Q13085	ACACA	1	4.54496e+06	1.29076e+06	6.33292e+06	3.3324e+06	3.96955e+06	0.28	0.19	0.25	0	0	0
Q9H444	CHMP4B	1	1.13153e+07	2.057e+06	13968751	11021082	8955979	0.94	0.68	0.72	0	0	0
Q02978	SLC25A11	1	2.4721e+07	1.6236e+06	26486055	2.51103e+07	2.25666e+07	0.78	0.73	0.83	0	0	0
Q9H910	JPT2	1	1.36595e+08	3.78863e+07	1.84392e+08	1.33663e+08	9.17292e+07	1.2	1.02	0.83	0.16	0	0
O43760	SYNGR2	0.67	1.15984e+06	903261	1.27618e+06	2203332	0	2.09	2.37	0	0	0.23	0
O94992	HEXIM1	0.67	771325	699522	0	620526	1693448	0	0.9	1.47	0	0	0
Q2M2I8	AAK1	1	29745464	5.80715e+06	37637714	27766264	23832414	0.5	0.45	0.48	0.02	0.01	0
O43768	ENSA	1	491325	41305.2	502586	535334	436055	0.98	0.8	0.79	0	0	0
P05091	ALDH2	1	313702	126513	403887	402432	134788	0.94	0.93	0.83	0	0	0
P08133	ANXA6	0.33	34761.9	49160.7	104286	0	0	0.98	0	0	0	0	0
O95551	TDP2	1	6.49276e+06	1.11001e+06	7.34285e+06	4924828	7.21061e+06	0.57	0.47	0.74	0	0	0
O14957	UQCR11	1	292374	15623.5	284016	314266	278840	1.01	0.92	0.95	0	0	0
O14950	MYL12B	1	2.10165e+07	3.83435e+06	1.58771e+07	25084070	2.20882e+07	0.86	1.27	1.41	0	0.01	0
Q14738	PPP2R5D	1	657995	116367	645872	806189	521924	1.09	1.12	1.02	0	0	0
Q14739	LBR	1	1.09255e+07	946979	1.04243e+07	12251642	10100609	1.06	1.15	1.2	0	0	0
Q86X29	LSR	0.33	4.81728e+06	6.81266e+06	14451836	0	0	1.06	0	0	0	0	0
P61106	RAB14	0.67	284950	236278	0	578567	276283	0	1.2	1.07	0	0.02	0
Q13330	MTA1	0.33	37414.8	52912.5	0	0	112244	0	0	1.07	0	0	0
Q9Y5V0	ZNF706	1	2162699	945173	2.04783e+06	1.06682e+06	3373447	0.67	0.5	1.17	0	0	0
Q5TC82	RC3H1	0.33	239427	338601	718281	0	0	1.28	0	0	0	0	0
Q9Y5V3	MAGED1	1	1.09332e+06	793114	2.21248e+06	469180	598317	1.3	0.86	0.95	0.33	0	0
Q9GZV5	WWTR1	0.67	1.30023e+06	1.09077e+06	2.66918e+06	1.2315e+06	0	2.05	1.71	0	0.32	0	0
Q6FI81	CIAPIN1	0.67	246895	211117	224954	515730	0	0.81	0.91	0	0	0	0
Q9UNQ2	DIMT1	0.33	204934	289820	0	0	614802	0	0	1.42	0	0	0
P13073	COX4I1	1	2.6968e+06	690246	3.67296e+06	2.2098e+06	2.20765e+06	1.41	0.88	1.02	0	0	0
P0DN76	U2AF1L5	1	4.35087e+07	1.17133e+07	28625614	44651435	5.72489e+07	0.86	1.02	1.7	0.01	0.02	0.01
P60660	MYL6	1	2.95932e+07	2.44307e+06	26681230	2.94387e+07	3.26595e+07	1.08	1.18	1.64	0.01	0	0
P46940	IQGAP1	1	7.14976e+06	1.42519e+06	8847718	7241242	5.36033e+06	1.06	0.91	0.87	0	0	0
A6NJ78	METTL15	1	1.00387e+06	918069	2285812	541096	184712	1.61	1.14	0.97	0.33	0	0
Q6PGP7	TTC37	0.33	54183.4	76627	0	0	162550	0	0	1.12	0	0	0
O43491	EPB41L2	0.33	221434	313154	0	664301	0	0	1.39	0	0	0	0
O43493	TGOLN2	0.33	18791.4	26575.1	0	56374.3	0	0	1.04	0	0	0	0
O60264	SMARCA5	1	4.43342e+06	1.53609e+06	3907620	6.5217e+06	2.87094e+06	1.08	1.75	1.09	0.06	0.16	0.01
P60468	SEC61B	1	5.57264e+06	2.35113e+06	2502502	6002080	8.21333e+06	0.68	0.92	1.54	0	0	0
Q9Y6Y8	SEC23IP	1	575885	488191	1.26587e+06	209918	251870	1.27	0.95	0.98	0.33	0	0
P11586	MTHFD1	1	8.24934e+06	3.51424e+06	6.06841e+06	5.47232e+06	1.32073e+07	0.98	0.81	1.92	0	0	0.29
P61353	RPL27	1	8.70995e+07	1.13489e+07	94888592	9.5358e+07	71052072	1.07	1.12	1.04	0	0	0
Q9HDC9	APMAP	0.67	1.12755e+06	892532	1.2e+06	0	2.18264e+06	1.5	0	2.23	0.06	0	0.02
O14828	SCAMP3	1	4.29e+06	2.33594e+06	6999499	4571983	1.29852e+06	1.2	1.12	0.6	0.33	0	0
P38919	EIF4A3	1	1.47453e+07	1.39572e+06	1.46315e+07	1.65087e+07	13095617	0.99	0.8	0.78	0	0.01	0
Q86Y56	DNAAF5	0.33	49931.7	70614	0	0	149795	0	0	1.11	0	0	0
Q15648	MED1	1	668046	448347	139590	1235709	628840	0.87	1.3	1.11	0	0.22	0
Q15645	TRIP13	1	1.34039e+06	1.10631e+06	213376	964073	2843716	0.9	1.12	2.11	0	0	0.17
Q9Y4W6	AFG3L2	0.33	943187	1.33387e+06	0	2829562	0	0	2.69	0	0	0.29	0
Q15642	TRIP10	0.33	16835.9	23809.5	0	0	50507.7	0	0	1.04	0	0	0
P06733	ENO1	1	2.31338e+07	778310	2.21087e+07	2.3299e+07	2.39936e+07	1.17	1.08	1.41	0	0	0
P50238	CRIP1	1	1.45043e+08	7.13702e+07	2.4555e+08	1.02809e+08	8.67709e+07	2.7	1.28	1.22	0.29	0	0
P62318	SNRPD3	1	1.29464e+07	1.42475e+06	1.10691e+07	14518822	1.32513e+07	0.6	0.73	0.89	0	0	0
Q13428	TCOF1	1	6.88049e+06	1.29899e+06	5118423	8.2114e+06	7.31163e+06	0.78	1.03	1.16	0	0	0
Q13427	PPIG	1	7.04327e+06	2.33101e+06	4.17841e+06	7.06332e+06	9888076	0.95	1.11	1.84	0	0	0.04
Q7Z2Z2	EFL1	0.67	125999	95841.6	232261	145736	0	1.01	1.01	0	0	0	0
O95487	SEC24B	1	1.88487e+06	969578	2.52989e+06	2.61026e+06	514470	1.17	1.32	0.7	0.32	0.23	0
O95486	SEC24A	0.67	1.84047e+06	1.37156e+06	2.23035e+06	3291056	0	0.83	0.89	0	0	0	0
P63261	ACTG1	1	2.6025e+08	1.13989e+07	2.74788e+08	2.59013e+08	246949184	1.01	0.86	1.07	0	0	0
Q7Z794	KRT77	1	9208833	4.42935e+06	3.22465e+06	1.05975e+07	1.38043e+07	0.4	0.74	1.14	0.01	0.03	0.02
Q9HD45	TM9SF3	1	273268	108235	128482	302651	388671	0.97	1.04	1.11	0	0	0
Q9HD42	CHMP1A	1	2.12076e+06	2.09807e+06	5.03951e+06	1123477	199306	3.1	1.7	1.15	0.33	0	0
Q8NI27	THOC2	1	3.77753e+06	821740	2793698	4.80512e+06	3.73378e+06	0.7	0.93	0.92	0	0	0
P30101	PDIA3	1	9.64743e+06	2.67333e+06	1.29586e+07	9572075	6.41161e+06	1.33	0.94	0.84	0.07	0.03	0.01
Q13523	PRPF4B	1	1.55694e+07	8.38436e+06	9.14406e+06	2.74124e+07	1.01517e+07	0.97	1.36	0.79	0.05	0.08	0.02
O14737	PDCD5	1	5.64679e+06	2.37814e+06	8.43698e+06	5.87787e+06	2.62552e+06	1.05	0.91	0.58	0.1	0.02	0
O14732	IMPA2	0.33	82886.8	117220	248660	0	0	1.18	0	0	0	0	0
Q9BUN8	DERL1	1	5.59883e+06	2.15194e+06	2.84241e+06	5.85997e+06	8.09412e+06	0.65	0.87	1.37	0	0	0
Q13547	HDAC1	1	116430	45868.3	179217	99148.3	70924	0.99	0.97	0.96	0	0	0
Q9UBS4	DNAJB11	0.67	359985	254788	0	526425	553529	0	1.26	1.35	0	0.27	0.24
P41252	IARS	1	4.2037e+07	1.31884e+07	60137892	3.68816e+07	29091595	1.35	0.87	0.88	0.1	0	0
P48730	CSNK1D	0.33	210708	297986	0	0	632124	0	0	1.4	0	0	0
P48735	IDH2	1	672692	296448	292476	709833	1015768	0.73	0.86	1.05	0	0	0
P09884	POLA1	0.33	29158.4	41236.3	0	0	87475.3	0	0	1.08	0	0	0
P63313	TMSB10	1	7.51793e+06	2.30976e+06	10320210	7.57036e+06	4663212	1.3	1.44	1.16	0.33	0.01	0
Q16777	HIST2H2AC	1	8.10695e+08	4.0649e+08	4.33346e+08	1.37495e+09	623793820	0.75	1.95	1.18	0	0.33	0
P61586	RHOA	1	1.09543e+06	766256	89503.7	1.9474e+06	1.24939e+06	0.54	1.05	1.04	0	0.29	0
Q9NR48	ASH1L	0.67	463255	333585	0	617649	772115	0	1.37	1.72	0	0	0
Q96HQ2	CDKN2AIPNL	0.67	187690	153219	187760	0	375308	1.14	0	1.28	0	0	0
Q7L2E3	DHX30	0.33	22241.8	31454.6	0	66725.3	0	0	0.98	0	0	0	0
P84098	RPL19	1	2.08095e+08	9.44736e+06	199687272	2.21291e+08	2.03306e+08	0.94	0.98	1.14	0	0	0
O00159	MYO1C	1	5.45939e+07	2.27714e+07	4.45932e+07	33083855	8.61045e+07	0.44	0.37	1.24	0	0	0
P48651	PTDSS1	1	815370	391226	1327224	377534	741353	0.89	0.63	0.78	0	0	0
Q9P2N5	RBM27	1	1.28294e+07	1.00109e+07	1249144	25672844	1.15662e+07	0.12	0.98	0.63	0	0.13	0
P84090	ERH	1	5869783	588930	5.03805e+06	6323437	6.24786e+06	0.86	0.96	1.1	0	0	0
P61224	RAP1B	1	1.09309e+06	369601	720588	1.59689e+06	961794	1.57	1.61	1.5	0.31	0.63	0.11
P84095	RHOG	0.33	72152.4	102039	0	216457	0	0	1.12	0	0	0	0
P61221	ABCE1	1	4.24388e+06	950658	5568256	3.38132e+06	3.78207e+06	1.47	1.06	1.31	0.25	0	0
O14602	EIF1AY	1	3.38067e+07	6.7088e+06	2.4374e+07	39406228	3.76399e+07	0.77	1.02	1.27	0	0	0
Q13637	RAB32	1	407110	77711.2	515724	367325	338282	1.2	1.23	1.22	0	0	0
Q8WTW3	COG1	0.33	82355	116468	0	0	247065	0	0	1.17	0	0	0
Q8TDN6	BRIX1	1	2.36317e+06	889028	1946972	3598709	1.54382e+06	0.69	0.97	0.67	0	0.03	0
Q9UNM6	PSMD13	0.33	34489.3	48775.3	0	0	103468	0	0	1.02	0	0	0
P55060	CSE1L	1	705713	462658	942036	1.11594e+06	59165	1	0.97	0.61	0	0	0
P11021	HSPA5	1	1.945e+07	4.70899e+06	2.49329e+07	19981897	1.34351e+07	1.11	0.96	0.82	0.03	0	0
O00487	PSMD14	1	3.96552e+06	693750	4.86392e+06	3.17486e+06	3.85778e+06	0.86	0.65	0.88	0	0	0
O00483	NDUFA4	1	3.42585e+06	1.3473e+06	2.54348e+06	5329530	2404551	0.62	0.83	0.5	0	0	0
O60869	EDF1	1	3.59076e+07	6.30367e+06	2.73016e+07	3.81965e+07	4.22247e+07	0.93	1.12	1.55	0	0	0
P05141	SLC25A5	1	1.07792e+09	4.16902e+08	1.5443e+09	1157106292	532356292	1.87	1.38	0.93	0.21	0.1	0.01
Q9UQ80	PA2G4	1	2.6413e+07	5.97256e+06	3.33695e+07	2.70835e+07	1.8786e+07	1.17	0.95	0.87	0.03	0	0
P63000	RAC1	1	6.85141e+06	1.79634e+06	9.35391e+06	5.97881e+06	5.22151e+06	1.21	1.06	1.13	0.29	0	0
P55209	NAP1L1	1	1.58637e+06	313791	1.5117e+06	1.24486e+06	2.00253e+06	0.92	0.72	0.97	0	0.01	0.01
P37802	TAGLN2	1	4.76355e+08	1.74022e+08	6.78032e+08	4.97666e+08	2.53369e+08	1.1	0.98	0.6	0.14	0	0
P47712	PLA2G4A	0.67	1.67662e+06	1.50286e+06	3.64612e+06	0	1383726	2.77	0	1.88	0.32	0	0
Q9BRT6	LLPH	1	1.0144e+06	380234	514287	1.09334e+06	1.43558e+06	0.98	1.17	1.57	0	0	0
Q96EE3	SEH1L	0.33	51606.4	72982.5	0	154819	0	0	1.1	0	0	0	0
P52948	NUP98	1	7.43492e+06	693349	8.29333e+06	7416155	6595288	1.09	0.98	1.13	0	0	0
O15014	ZNF609	1	2141576	1.55644e+06	798982	1.3023e+06	4.32344e+06	0.27	0.33	0.74	0	0	0
Q04837	SSBP1	1	5.18307e+06	1.0511e+06	6.55534e+06	4.00208e+06	4.99179e+06	1.22	1.09	1.48	0.32	0.05	0
Q86XI2	NCAPG2	0.33	23466.1	33186.1	0	70398.3	0	0	1.04	0	0	0	0
P52943	CRIP2	1	7.59745e+06	3.1093e+06	1.17649e+07	6728571	4.29888e+06	1.5	1.17	0.95	0.33	0	0
Q96GQ7	DDX27	1	4.85362e+06	1.09533e+06	3.65398e+06	6.30212e+06	4.60476e+06	0.97	1.27	1.19	0	0	0
Q96GQ5	C16ORF58	0.33	69939.3	98909.2	0	209818	0	0	1.04	0	0	0	0
Q9C005	DPY30	0.33	107474	151991	322422	0	0	1.13	0	0	0	0	0
P03905	MT-ND4	0.33	50028.3	70750.7	0	0	150085	0	0	1.04	0	0	0
P00533	EGFR	0.67	9.60084e+06	6.80084e+06	1.48963e+07	13906183	0	6.58	6.64	0	0.71	0.98	0
Q86UY6	NAA40	0.67	201710	142718	296445	0	308685	0.96	0	1.07	0	0	0
Q17RY0	CPEB4	0.67	300284	212427	442666	458186	0	0.53	0.5	0	0.01	0.01	0
O00571	DDX3X	1	3.93764e+07	5.28286e+06	43442492	42771351	3.19154e+07	0.9	0.92	0.9	0	0	0
P14866	HNRNPL	1	1.46447e+07	2.85922e+06	1.86815e+07	1.24243e+07	1.28283e+07	1.02	0.73	0.92	0	0	0
Q9C0B5	ZDHHC5	0.33	398303	563285	1.19491e+06	0	0	1.47	0	0	0	0	0
Q9UKD2	MRTO4	0.67	482622	357825	0	592158	855708	0	1.33	1.55	0	0	0
Q96ES6	MFSD3	1	375504	133703	471359	186426	468726	0.69	0.6	0.74	0	0	0
Q96ES7	SGF29	0.33	34376.6	48615.8	0	103130	0	0	1.06	0	0	0	0
Q9P0J7	KCMF1	0.33	17183.2	24300.7	0	0	51549.7	0	0	0.99	0	0	0
Q8WWY3	PRPF31	1	4.12902e+06	1.11668e+06	3683358	3.0398e+06	5.66391e+06	1.34	0.91	1.66	0	0	0.01
Q9UM00	TMCO1	1	4.45837e+06	2.01311e+06	2.78254e+06	7.28943e+06	3.30315e+06	0.6	1.19	0.87	0	0	0
Q93099	HGD	0.33	30576.4	43241.6	0	91729.3	0	0	1.05	0	0	0	0
O95232	LUC7L3	1	23535333	4.51398e+06	1.83851e+07	2.28439e+07	29376978	0.83	0.84	1.36	0	0	0
Q71RC2	LARP4	1	4.1652e+06	813260	3161459	4180793	5.15335e+06	0.64	0.61	0.87	0.01	0.01	0.01
Q9H7E9	C8ORF33	1	4.93128e+06	3.01672e+06	714661	7601750	6.47742e+06	0.39	1.38	1.47	0	0.05	0
O15126	SCAMP1	0.67	1.94636e+06	2.58632e+06	237685	5601392	0	0.94	3	0	0	0.33	0
O75815	BCAR3	1	3.82475e+06	1.21924e+06	5.52773e+06	3207224	2.73931e+06	1.63	1.19	1.15	0	0	0
Q8N2U0	TMEM256	1	2.35658e+06	736779	2.897e+06	2.85788e+06	1.31486e+06	1.01	0.91	0.64	0	0	0
Q8N357	SLC35F6	1	1.3699e+06	391053	1.43801e+06	1.81113e+06	860548	0.93	1.14	0.93	0	0	0
Q08J23	NSUN2	1	3.62915e+06	3.88674e+06	1002509	760883	9124064	1.04	1.08	6.96	0.33	0.1	0.33
Q6PK04	CCDC137	0.67	72945.2	62019.4	67241.3	0	151594	1.08	0	1.14	0	0	0
Q9NVZ3	NECAP2	0.67	1.25975e+06	944957	1503375	2275874	0	1.59	2.35	0	0.01	0.26	0
P35080	PFN2	0.33	107074	151426	321223	0	0	1.4	0	0	0	0	0
Q15102	PAFAH1B3	0.67	8.6483e+07	6.49745e+07	0	1.56614e+08	102834950	0	65.01	67.17	0	0.33	0.33
P24539	ATP5F1	0.67	513150	552117	1279389	0	260060	1.4	0	0.8	0	0	0
O15234	CASC3	0.33	50518.1	71443.4	0	0	151554	0	0	1.14	0	0	0
Q9Y446	PKP3	0.67	1.99938e+06	1.67256e+06	1904521	4.09363e+06	0	1.75	3.42	0	0.1	0.33	0
O15231	ZNF185	0.67	991654	853743	2.08396e+06	891004	0	1.98	1.3	0	0.03	0	0
Q9H2U1	DHX36	1	1.56164e+06	501873	1036128	2237545	1411248	0.45	0.6	0.49	0	0	0
O95831	AIFM1	1	1.33067e+06	513415	848949	2.04201e+06	1101050	0.64	0.89	0.69	0	0	0
Q9Y448	KNSTRN	0.33	164665	232872	0	0	493996	0	0	0.83	0	0	0
P24534	EEF1B2	1	6.28367e+06	7.24199e+06	1.56362e+06	16515193	772182	0.83	4.83	0.74	0	0.33	0
O75251	NDUFS7	1	1.35107e+06	330904	1.09025e+06	1144979	1.81797e+06	1.26	1.19	1.56	0	0	0
Q9NRN7	AASDHPPT	1	1.79452e+06	603707	2567929	1.09465e+06	1.72097e+06	0.88	0.66	0.88	0.07	0	0
O75494	SRSF10	1	7.56131e+06	2.87185e+06	4.20968e+06	7250616	11223646	0.77	0.88	1.58	0.02	0.04	0.02
P35221	CTNNA1	1	4.86113e+06	3.84814e+06	10260454	2.75123e+06	1.57171e+06	2.16	1.02	0.82	0.33	0.04	0
Q6ZXV5	TMTC3	0.67	36442.8	26356.2	0	61440.3	47888	0	1.04	1.04	0	0	0
Q53FV1	ORMDL2	0.67	1.47786e+06	1.07096e+06	0	1.92976e+06	2.50381e+06	0	1.33	1.76	0	0	0
Q04695	KRT17	1	8.53435e+06	5.66312e+06	4203975	16534117	4.86497e+06	0.86	1.96	0.81	0	0.23	0
P00698	P00698	1	2.94951e+07	2.16076e+06	29333122	3.22188e+07	26933447	1.11	0.88	0.95	0	0	0
Q92922	SMARCC1	1	1.18326e+06	951258	870374	206599	2.4728e+06	0.82	0.54	1.41	0	0	0
Q9UBX3	SLC25A10	1	6.35742e+06	3.15038e+06	6004788	1.038e+07	2687426	1.42	2.66	1.15	0.33	0.76	0
O60678	PRMT3	0.67	84604	66649.8	0	162891	90921	0	1.1	1.07	0	0	0
A1L170	C1ORF226	0.33	357074	504978	1.07122e+06	0	0	1.42	0	0	0	0	0
Q92925	SMARCD2	0.67	604534	459297	0	1.11255e+06	701048	0	0.74	0.74	0	0	0
Q9Y3A4	RRP7A	0.67	877445	973470	397453	2234881	0	1.29	2.26	0	0	0.24	0
P23193	TCEA1	1	1992682	1.40985e+06	3.97597e+06	823733	1178342	3.17	0.8	1.04	0.33	0	0
Q9H3K6	BOLA2;BOLA2B	1	940601	377779	1059541	430060	1332203	1.53	0.95	1.55	0	0	0
Q3KQU3	MAP7D1	1	1.60296e+06	1.6584e+06	144271	3.92277e+06	741833	1.11	3.3	1.64	0	0.33	0
Q92859	NEO1	0.67	1.57239e+07	1.86378e+07	5.26596e+06	4.19058e+07	0	3.16	24.49	0	0.67	0.98	0
P43155	CRAT	0.67	227378	178869	437066	0	245069	1.08	0	1.09	0.11	0	0
P98179	RBM3	1	2.71864e+07	5.69062e+06	20708862	3.45611e+07	26289226	0.87	1.34	1.35	0.01	0.04	0.01
O43159	RRP8	1	167264	49914.3	129932	237813	134046	1	1.04	0.99	0	0	0
P42677	RPS27	1	2.75177e+07	2.0693e+06	30144030	2.50866e+07	2.73225e+07	0.86	0.75	1.01	0	0	0
O43156	TTI1	0.33	26255.3	37130.6	0	78766	0	0	0.89	0	0	0	0
P98170	XIAP	0.33	15046.4	21278.9	0	0	45139.3	0	0	1.03	0	0	0
P98175	RBM10	0.33	241092	340955	0	0	723275	0	0	0.89	0	0	0
P05556	ITGB1	1	1770745	1.75266e+06	4.24436e+06	397295	670584	3.07	1.25	1.43	0.33	0	0
Q5SSJ5	HP1BP3	1	9.5387e+07	1.76433e+07	1.19282e+08	89661856	7.72176e+07	0.72	0.71	0.77	0	0	0
Q01085	TIAL1	1	1.12091e+07	1.51965e+07	32699813	573321	354021	11.91	1.16	1.09	0.33	0	0
Q9NQC3	RTN4	1	4.35181e+06	1.58148e+06	3124154	6.58466e+06	3.34662e+06	0.67	0.87	0.63	0	0.02	0
Q86Y07	VRK2	0.67	90313.6	63865.4	0	134582	136359	0	1.08	1.13	0	0	0
P0CG38	POTEI	1	156368	54090	232817	115847	120439	1.05	0.95	0.96	0	0	0
P42704	LRPPRC	1	2.86799e+06	244618	3.02768e+06	3.0539e+06	2.52238e+06	0.86	0.78	0.83	0	0	0
O60783	MRPS14	0.33	218647	309213	0	0	655940	0	0	1.42	0	0	0
Q9UPX8	SHANK2	1	4.95178e+06	2.92856e+06	8177593	5.58837e+06	1.08937e+06	2.08	1.89	0.75	0.33	0.07	0
O14949	UQCRQ	0.67	1.90679e+06	1.37833e+06	3.21062e+06	0	2.50976e+06	0.72	0	0.91	0.07	0	0
P59998	ARPC4	1	8.27181e+06	707606	7.41388e+06	9146899	8.25466e+06	0.65	0.88	0.96	0	0	0
Q9GZU8	FAM192A	0.67	1.46176e+06	1.75519e+06	0	455268	3930026	0	0.25	0.78	0	0	0
Q14728	MFSD10	1	313096	69502.9	408325	244397	286567	1.25	1.15	1.23	0	0	0
O75396	SEC22B	1	923821	333095	1.23215e+06	1078088	461227	0.89	0.88	0.7	0	0	0
P12931	SRC	1	3.5066e+06	663024	4.16348e+06	2.59869e+06	3.75762e+06	1.22	0.98	1.5	0	0	0
Q16401	PSMD5	1	1.06418e+06	382882	846847	743351	1.60235e+06	1.08	0.75	1.06	0	0	0
Q99590	SCAF11	1	296414	164261	180352	180176	528714	1.13	1.1	1.41	0	0	0
Q92504	SLC39A7	1	370306	129334	537481	350985	222452	1	0.91	0.87	0	0	0
Q13185	CBX3	1	1.53681e+07	690709	14591194	16269332	1.52439e+07	0.97	1	1.17	0	0	0
P46977	STT3A	1	6.20024e+06	1.50017e+06	4.82579e+06	8.28709e+06	5.48784e+06	0.88	1.35	1.15	0	0.06	0
Q13188	STK3	1	721265	640919	1.60783e+06	441288	114679	1.26	0.98	0.83	0.33	0	0
Q9H9B4	SFXN1	1	1.42324e+07	2.36296e+06	17530503	13049162	1.21174e+07	1	0.81	0.93	0	0	0
Q6P158	DHX57	0.67	159412	128105	0	313665	164571	0	0.88	0.84	0	0	0
O94874	UFL1	0.33	93813.4	132672	0	281440	0	0	1.17	0	0	0	0
P82673	MRPS35	1	247739	191058	517772	104597	120848	1.01	0.89	0.91	0.07	0	0
P82675	MRPS5	1	1743381	650621	2.53947e+06	1.7449e+06	945777	0.81	0.7	0.59	0.02	0.01	0
P62314	SNRPD1	1	1.04893e+07	3.35808e+06	5826080	13599199	1.20427e+07	0.68	0.9	0.98	0	0	0
P21291	CSRP1	1	3.62731e+07	1.18616e+07	45183817	44126032	1.95094e+07	1.69	1.57	0.91	0.31	0.02	0
P16615	ATP2A2	1	2.00709e+07	3.98553e+06	2.50819e+07	1.98003e+07	1.53306e+07	1.23	0.94	0.93	0	0	0
Q9UHR5	SAP30BP	1	814748	389075	266714	1.13135e+06	1.04618e+06	0.91	1.25	1.27	0	0	0
Q9UHR4	BAIAP2L1	1	4.03615e+06	404908	3.93081e+06	4.57626e+06	3601373	1.2	1.43	1.49	0.12	0.05	0.01
Q13454	TUSC3	0.67	970952	1.06296e+06	462561	2.4503e+06	0	1.58	2.45	0	0	0.3	0
Q9Y520	PRRC2C	1	3.70985e+06	867854	4.93524e+06	3.0374e+06	3156913	1.11	0.95	1.12	0.07	0.03	0.01
Q8IWA4	MFN1	0.33	87423.1	123635	262269	0	0	1.1	0	0	0	0	0
O75554	WBP4	0.67	314938	222775	0	465079	479735	0	1.26	1.38	0	0	0
Q70UQ0	IKBIP	1	2.0629e+06	775609	1928826	3072742	1.18714e+06	0.96	1.35	0.89	0	0	0
P62304	SNRPE	1	5.50743e+06	1.87367e+06	2.96356e+06	7421620	6137100	0.96	1.55	1.67	0	0	0
P62306	SNRPF	1	4.84874e+06	856798	3.68602e+06	5725424	5.13479e+06	0.85	0.95	1.07	0	0.01	0
Q9UPZ3	HPS5	0.33	66234.1	93669.2	198702	0	0	0.98	0	0	0	0	0
P63092	GNAS	1	2.28327e+06	433014	2.8778e+06	2.1131e+06	1.85891e+06	1.23	0.88	1	0	0	0
Q8NEY8	PPHLN1	1	8.12528e+06	9.15558e+06	1.48804e+06	1815965	2.10718e+07	0.8	0.77	7.56	0	0	0.34
Q15582	TGFBI	1	1.47745e+06	400970	963185	1.52767e+06	1.9415e+06	0.85	1.09	1.35	0	0	0
P33316	DUT	1	523891	188966	713628	266045	592001	0.91	0.76	0.93	0	0	0
Q9NSY1	BMP2K	0.67	6.35445e+06	4.90761e+06	1.19488e+07	7.11452e+06	0	6.41	5.28	0	0.34	0.66	0
Q8NI36	WDR36	1	301736	243449	644571	157686	102951	1.17	0.96	0.94	0.03	0	0
Q8NI35	PATJ	0.67	5.34031e+06	5.29431e+06	12555292	3.46565e+06	0	6.12	3.03	0	0.33	0.28	0
Q06265	EXOSC9	1	1.32621e+06	718191	1.7446e+06	1.91852e+06	315513	2.05	2.08	1.24	0	0.1	0
P48729	CSNK1A1	1	1.36688e+06	526192	1339082	736783	2024785	1.25	0.98	1.63	0.05	0.02	0.26
Q96A00	PPP1R14A	1	1.14749e+06	444382	826879	1775893	839686	1.06	1.06	0.93	0	0	0
P16220	CREB1	0.33	79017.1	111747	0	237051	0	0	1.13	0	0	0	0
Q14669	TRIP12	1	1.88163e+06	636581	1.04829e+06	2.59328e+06	2.00332e+06	0.72	1.11	1.06	0	0.01	0
P31930	UQCRC1	0.67	196245	183697	146947	0	441788	0.5	0	0.56	0	0	0
P04844	RPN2	1	7.54245e+06	452375	8.01551e+06	7.67891e+06	6.93293e+06	1.03	0.98	1.08	0	0	0
Q16763	UBE2S	0.33	125675	177732	377026	0	0	1.47	0	0	0	0	0
Q16762	TST	0.67	1.3884e+06	983507	2.15462e+06	0	2.01058e+06	0.94	0	0.83	0	0	0
Q5C9Z4	NOM1	0.67	154653	110191	0	215396	248563	0	1.05	1.09	0	0.01	0
P31939	ATIC	1	383976	250935	146522	274309	731097	0.8	0.84	1.16	0	0	0
O60675	MAFK	0.33	71461.9	101062	0	0	214386	0	0	0.96	0	0	0
Q9NR56	MBNL1	1	1.32627e+06	1.27855e+06	3.10842e+06	170650	699750	1.24	0.54	0.72	0.21	0	0
Q5BJF2	TMEM97	1	4567623	1.27656e+06	6.37128e+06	3.7331e+06	3598492	1.26	1.02	1.11	0.01	0	0
Q6UX53	METTL7B	1	261322	129830	435197	225467	123301	0.98	0.93	0.9	0	0	0
O60841	EIF5B	1	2.0051e+07	4.5763e+06	1.39421e+07	2.49561e+07	2.12547e+07	0.74	1.08	1.1	0	0	0
Q8WTT2	NOC3L	1	777011	492783	645837	249853	1.43534e+06	0.66	0.49	0.86	0	0	0
P47897	QARS	1	5.40871e+06	705755	6.26577e+06	5.42316e+06	4.53721e+06	0.91	0.81	0.84	0	0	0
P25054	APC	1	348357	372835	127607	873413	44051	1.05	1.52	1.03	0	0	0
P61254	RPL26	1	5.7334e+07	1.60483e+06	5.70148e+07	5.94396e+07	5.55477e+07	1.09	1.04	1.24	0	0	0
Q5JVF3	PCID2	1	133760	15445.7	112574	139745	148961	1.04	1.01	1.05	0	0	0
O14617	AP3D1	1	5271178	1.21881e+06	6503152	5699178	3611204	1.09	1.01	0.85	0	0	0
Q15459	SF3A1	1	2.66333e+06	1.2376e+06	2766705	1098540	4.12473e+06	1.1	0.59	1.43	0.01	0	0.01
Q13620	CUL4B	0.33	62887.4	88936.3	0	0	188662	0	0	1.03	0	0	0
P11940	PABPC1	1	28508886	8.72099e+06	22458206	4.08415e+07	2.22269e+07	0.8	1.43	1.01	0	0	0
A8CG34	POM121C	0.33	131787	186375	0	395362	0	0	0.97	0	0	0	0
P50552	VASP	1	2.47978e+06	1.04253e+06	3237812	3.19591e+06	1005626	1.25	1.34	0.81	0.18	0.06	0
Q9UNL2	SSR3	1	2.25827e+06	426960	2769245	2.28138e+06	1.72418e+06	1.01	0.98	0.99	0	0	0
P51570	GALK1	1	171392	74792.5	119036	117977	277163	1.09	1.07	1.21	0	0	0
P51571	SSR4	1	1410128	168356	1.47862e+06	1.57336e+06	1.1784e+06	0.84	0.84	0.85	0	0	0
P51572	BCAP31	0.67	1.07931e+06	1.41788e+06	155438	0	3.08248e+06	0.42	0	1.32	0	0	0
Q9P0V3	SH3BP4	0.67	1.43293e+07	1.02285e+07	1.97797e+07	2.32082e+07	0	5.97	7.3	0	0.99	1	0
Q96AT1	KIAA1143	1	456230	348300	222352	197743	948597	0.87	0.76	1.16	0	0	0.06
Q9H2D1	SLC25A32	0.33	13012.3	18402.2	0	39037	0	0	0.96	0	0	0	0
P51970	NDUFA8	0.33	38870.6	54971.3	116612	0	0	1.15	0	0	0	0	0
O14530	TXNDC9	1	661927	343645	987649	811424	186709	1.09	1.01	0.8	0	0.03	0
Q86W92	PPFIBP1	0.33	220165	311361	0	0	660496	0	0	1.42	0	0	0
Q9BYD3	MRPL4	0.33	125808	177920	0	0	377425	0	0	1.18	0	0	0.3
Q9UMY4	SNX12	0.33	94223.8	133253	282671	0	0	1.11	0	0	0	0	0
P13645	KRT10	1	1.3395e+09	1.25446e+08	1.37492e+09	1171239104	1.47233e+09	0.82	0.59	0.92	0	0	0
P13646	KRT13	0.67	2.80944e+06	2.90735e+06	6.81403e+06	0	1614276	3.68	0	2.03	0.33	0	0.01
P13647	KRT5	1	1.34127e+08	6.15194e+06	1.38148e+08	1.25435e+08	1.38799e+08	0.8	0.65	0.88	0	0	0
Q9H6T3	RPAP3	1	2176802	1.47558e+06	2.53256e+06	3.77968e+06	218165	1.17	1.22	0.45	0	0.33	0
Q12913	PTPRJ	0.33	111819	158137	0	335458	0	0	1.21	0	0	0	0
Q07020	RPL18	1	3.72465e+08	5.81805e+07	3.03376e+08	445706856	3.68313e+08	0.93	1.16	1.2	0	0	0
Q07021	C1QBP	1	9.70148e+06	957005	8.34876e+06	10415382	1.03403e+07	0.73	0.81	0.99	0	0	0
Q8WUA2	PPIL4	1	2.18181e+06	1.7675e+06	231818	1.80247e+06	4.51114e+06	0.48	0.82	1.76	0	0	0.24
Q9P021	CRIPT	0.67	1.39244e+06	1.22967e+06	0	1.18646e+06	2.99085e+06	0	0.92	1.95	0	0	0.02
P09525	ANXA4	1	6.57797e+06	1.30903e+06	8367592	5272938	6.09339e+06	1.62	1.28	1.67	0.01	0	0
Q07157	TJP1	1	4.40974e+07	6.89737e+06	3.9923e+07	3.85498e+07	53819514	1.09	1.04	1.79	0.01	0	0.01
Q15061	WDR43	0.33	412442	583280	0	1.23732e+06	0	0	1.7	0	0	0	0
O94979	SEC31A	1	125293	43047.7	186171	95003	94704.7	1	0.99	1	0.04	0	0
Q03252	LMNB2	1	7547635	2.62018e+06	3.87156e+06	9789275	8.98207e+06	0.78	1.59	2.01	0	0.19	0.04
P17612	PRKACA	0.33	47285.4	66871.7	0	0	141856	0	0	1.11	0	0	0
Q9NQG1	MANBAL	0.67	111386	87789.5	0	214570	119587	0	1.13	1.08	0	0	0
Q5SW79	CEP170	0.67	1.25366e+06	1.29371e+06	3.03451e+06	0	726469	2.26	0	1.39	0.67	0	0.07
P05089	ARG1	1	699333	382694	336156	533416	1228425	0.43	0.46	0.66	0	0	0
Q8TAE8	GADD45GIP1	0.33	226794	320735	0	0	680382	0	0	1.36	0	0	0
Q9Y230	RUVBL2	1	1.87617e+06	1.43203e+06	3.87503e+06	1.15865e+06	594825	2.76	1.69	1.42	0.33	0	0
Q9H7D0	DOCK5	1	1.10197e+06	291081	1.51005e+06	851075	944796	0.94	0.63	0.72	0	0	0
P10515	DLAT	0.67	146264	106918	252598	186194	0	1.02	0.95	0	0	0	0
P07741	APRT	1	1.59546e+06	780073	2090264	494155	2.20196e+06	1.22	0.57	1.29	0	0	0
Q9NYF8	BCLAF1	1	3.15374e+07	1.01536e+07	1.71783e+07	38634114	38799645	0.59	0.84	1.1	0	0	0
O15131	KPNA5	1	341936	271010	188389	722827	114592	0.97	1.12	0.87	0	0	0
Q86TN4	TRPT1	0.33	641592	907348	0	0	1.92478e+06	0	0	2.79	0	0	0.04
P08237	PFKM	0.67	155729	141001	0	125735	341451	0	1.07	1.22	0	0	0
P18754	RCC1	1	14282943	6.73782e+06	8.49885e+06	10617120	2.37329e+07	0.92	1.06	2.81	0	0	0.07
P08238	HSP90AB1	1	6.91384e+07	2.65456e+06	7.27612e+07	6.81793e+07	6.64747e+07	0.91	0.76	0.94	0	0	0
Q9Y6N9	USH1C	1	2.22193e+06	1.17551e+06	3.84608e+06	1.71701e+06	1.10271e+06	1.26	1.01	0.85	0.08	0	0
Q8IVT2	MISP	1	1.64614e+07	6.63678e+06	2.3788e+07	1.78786e+07	7.71766e+06	1.43	1.22	0.71	0.3	0	0
Q7L014	DDX46	1	5.37633e+07	4.00723e+07	1.84981e+07	1.09814e+08	3.29777e+07	0.81	3.75	1.52	0	0.33	0
Q6P1J9	CDC73	1	7.97813e+06	5.20069e+06	3142853	5596199	1.51953e+07	0.38	0.46	1.31	0	0	0.01
Q1KMD3	HNRNPUL2	1	1.19266e+07	1.70801e+06	1.02272e+07	1.42629e+07	1.12897e+07	0.6	0.64	0.61	0	0	0
P07355	ANXA2	1	2.79515e+08	6.19621e+07	352169800	2.85613e+08	200762200	1.13	0.97	0.83	0	0	0
O60524	NEMF	0.33	152438	215580	0	457314	0	0	1.26	0	0	0	0
Q9H2V7	SPNS1	0.33	61800.1	87398.6	185400	0	0	1	0	0	0	0	0
P45880	VDAC2	1	4.27914e+07	8.16672e+06	5.33722e+07	4.15107e+07	3.34913e+07	1.34	1.09	1.11	0.07	0	0
P51991	HNRNPA3	1	3.73242e+07	5.71458e+06	3.31805e+07	3.3387e+07	4.54049e+07	0.82	0.77	1.27	0	0	0
Q5M775	SPECC1	1	751360	105506	685524	900237	668320	1.3	1.46	1.42	0.15	0.2	0.09
Q6NZI2	CAVIN1	1	2.1611e+06	402906	2566936	2.30454e+06	1.61181e+06	1.31	1.36	1.27	0.03	0.01	0
O15226	NKRF	1	655004	166141	581663	498361	884987	0.84	0.76	0.98	0	0	0
Q9Y305	ACOT9	1	4.29974e+06	970830	5.67166e+06	3.56739e+06	3660180	1.18	0.87	1.04	0.02	0	0
O75674	TOM1L1	0.33	898773	1.27106e+06	2.69632e+06	0	0	2.06	0	0	0.32	0	0
P28340	POLD1	1	108805	66122.2	199398	83583.3	43434.7	1.03	1.01	0.98	0	0	0
Q9BVC5	C2ORF49	0.67	495530	351245	0	713339	773251	0	1	1.07	0	0	0
Q8TF72	SHROOM3	1	774089	415190	1.34592e+06	372727	603615	1.16	0.68	0.86	0	0	0
Q92599	2008-09-01	0.33	178548	252505	0	535645	0	0	0.82	0	0	0	0
Q8TF74	WIPF2	0.67	533550	639042	0	1432034	168617	0	1.71	1.03	0	0.33	0
Q86VP6	CAND1	1	5.58184e+06	583762	6.15739e+06	5.80664e+06	4.7815e+06	0.92	0.82	0.84	0	0	0
P53680	AP2S1	1	8.89301e+06	8.05345e+06	20266228	3730232	2.68257e+06	4.15	1.41	1.29	0.33	0	0
P04114	APOB	0.33	94388.4	133485	0	0	283165	0	0	1.21	0	0	0
P35232	PHB	1	2.3923e+07	3.08446e+06	2.80735e+07	2.30098e+07	20685577	1.12	0.95	1.07	0	0	0
P30876	POLR2B	0.33	34932	49401.3	0	104796	0	0	1.06	0	0	0	0
P15924	DSP	1	1.73903e+07	4.44277e+06	1.69567e+07	1.21788e+07	23035339	0.83	0.5	1.01	0.01	0	0.01
P00352	ALDH1A1	1	75611762	6.91398e+06	85365453	71329817	70140016	1.02	0.85	1.01	0	0	0
P14324	FDPS	1	3.44717e+06	2.21575e+06	6.57468e+06	1.7151e+06	2.05173e+06	1.51	0.77	0.94	0.33	0	0
Q6KB66	KRT80	1	1.07359e+07	6.55643e+06	6090022	20008040	6109507	0.88	1.83	0.78	0	0.33	0
Q8NEF9	SRFBP1	0.67	281296	293654	157363	0	686526	0.94	0	1.13	0	0	0
O60664	PLIN3	1	2.11138e+06	915647	1.24813e+06	1.7071e+06	3378895	0.92	0.86	1.56	0	0	0
Q9Y3F4	STRAP	1	1.26822e+06	346807	1688985	839595	1.27609e+06	1.04	0.83	1.02	0	0	0
P17980	PSMC3	1	2.56519e+06	226656	2.68162e+06	2.76561e+06	2.24834e+06	0.94	0.95	0.95	0	0	0
P17987	TCP1	1	9.72843e+07	4.96276e+07	2.76427e+07	1.39647e+08	1.24563e+08	0.17	0.84	0.91	0	0.05	0.02
Q8IYL3	C1ORF174	0.67	758427	594455	0	1451737	823545	0	1.06	0.93	0	0	0
Q92686	NRGN	1	1.32103e+07	1.31625e+06	1.13563e+07	1.42814e+07	1.39933e+07	1.13	0.91	1.14	0	0	0
O43148	RNMT	0.33	134335	189979	0	0	403005	0	0	0.9	0	0	0
O43143	DHX15	1	3.83652e+07	8.43742e+06	4.97985e+07	3.56055e+07	2.96915e+07	1.12	0.85	0.9	0.04	0	0
Q6NUQ4	TMEM214	0.67	787858	843499	0	406096	1.95748e+06	0	0.73	1.5	0	0	0.29
Q9Y3T9	NOC2L	0.33	75589.6	106900	0	0	226769	0	0	1.14	0	0	0
O75717	WDHD1	0.67	1.32477e+06	938117	0	1925199	2.04911e+06	0	0.67	0.84	0	0	0
E9PRG8	C11ORF98	1	2.15314e+07	3.59725e+06	1.96365e+07	2.65675e+07	1.83902e+07	0.74	0.96	0.79	0	0	0
Q8IYB5	SMAP1	1	6.90257e+07	4.09887e+07	108991179	8.54046e+07	1.26812e+07	4.3	3.95	0.8	0.35	0.62	0
Q92667	AKAP1	0.33	24008.7	33953.4	72026	0	0	1.09	0	0	0	0	0
Q8TEA8	DTD1	1	1.67132e+06	846750	563612	2.61915e+06	1831210	0.79	1.24	1.24	0	0	0
Q8IYB1	MB21D2	1	1.4442e+06	498943	953964	2128828	1.24981e+06	0.46	0.73	0.62	0	0	0
Q8IYB3	SRRM1	1	9.28853e+06	2.36153e+06	5.95075e+06	10859264	11055577	0.73	0.98	1.24	0	0	0
Q01082	SPTBN1	1	1.25617e+07	4.00712e+06	1.08858e+07	18087878	8.71156e+06	0.98	1.49	1	0	0.11	0
Q99615	DNAJC7	1	445277	172250	688318	309483	338031	1.18	0.92	1.03	0	0	0
O75663	TIPRL	1	393738	127376	572091	326462	282660	0.86	0.78	0.77	0	0	0
P53597	SUCLG1	1	520561	247375	450809	258548	852324	1.09	0.84	1.3	0	0	0
P26368	U2AF2	1	3.47948e+07	9.31121e+06	21860080	3.91251e+07	43399287	0.78	1.06	1.49	0.01	0.02	0.01
Q6PI48	DARS2	1	551302	401098	312795	224849	1116263	1.23	1.13	1.98	0	0	0
P51812	RPS6KA3	0.67	2.0734e+06	1.72757e+06	4.22926e+06	0	1990929	0.73	0	0.61	0	0	0
Q15843	NEDD8	0.67	414311	294614	583308	659624	0	0.89	1	0	0.02	0	0
O43707	ACTN4	1	2.56472e+06	1.36922e+06	1197108	2061353	4435706	0.42	0.62	1.18	0	0	0
O43709	BUD23	0.67	349895	261399	0	421528	628158	0	0.9	1.12	0	0	0
Q14534	SQLE	0.67	77429.9	56654.4	133978	0	98311.3	1.1	0	1.06	0	0	0
A0JLT2	MED19	1	604896	123076	511116	778773	524799	0.78	0.94	0.89	0	0	0
Q9GZT3	SLIRP	1	1.77126e+06	980990	571850	1.76715e+06	2974765	1.11	1.64	2.48	0	0.27	0.33
Q13425	SNTB2	0.33	25819.2	36513.9	77457.7	0	0	1.01	0	0	0	0	0
Q96DI7	SNRNP40	0.33	27779.1	39285.6	0	0	83337.3	0	0	0.98	0	0	0
P12268	IMPDH2	1	3.54709e+06	1.76718e+06	6030448	2.06238e+06	2.54843e+06	2.17	0.96	1.27	0.06	0	0
Q9NWH9	SLTM	1	7.01779e+06	5.20469e+06	3.34115e+06	3.33389e+06	1.43783e+07	0.43	0.37	1.37	0	0	0
P46783	RPS10	1	5.28819e+07	7.54448e+06	4.41609e+07	6.25656e+07	5.19191e+07	0.73	0.96	1.06	0	0	0
Q9GZT9	EGLN1	1	4.07177e+06	800342	5.20226e+06	3.55465e+06	3.4584e+06	0.83	0.69	0.78	0.01	0	0
Q52LW3	ARHGAP29	0.33	143104	202379	429311	0	0	1.17	0	0	0	0	0
P52732	KIF11	0.67	62620.3	47764.7	0	115867	71993.7	0	0.99	0.97	0	0	0
Q9NYL2	MAP3K20	0.33	162369	229625	0	0	487107	0	0	0.96	0	0	0
P42285	SKIV2L2	1	659642	311764	505254	379179	1.09449e+06	1.1	1.03	1.48	0	0	0
Q9NYL4	FKBP11	0.67	1.0962e+06	1.28304e+06	0	392088	2896525	0	0.33	0.84	0	0	0
P62424	RPL7A	1	140060582	1.31746e+07	1.27192e+08	1.58163e+08	1.34826e+08	0.94	1.09	1.17	0	0	0
Q9NYL9	TMOD3	1	7.56377e+06	2.73468e+06	1.02498e+07	8.6304e+06	3811071	0.82	0.8	0.46	0.01	0	0
P26373	RPL13	1	1.28002e+08	1.86706e+07	1.01613e+08	1.41961e+08	1.40432e+08	0.84	1.09	1.35	0	0	0
Q8N1N4	KRT78	1	1.01017e+07	792628	1.03773e+07	9022910	10904836	0.79	0.6	0.84	0.03	0.03	0.01
Q86YZ3	HRNR	1	3.95475e+07	4.49572e+06	4.44745e+07	40563992	33603906	1.36	1.02	1.08	0	0	0
Q6P161	MRPL54	1	3.27669e+06	1.45779e+06	2581345	1943555	5.30516e+06	0.6	0.53	1.19	0.01	0	0.01
Q99729	HNRNPAB	1	8.70416e+06	1.31223e+06	10353645	8.61583e+06	7142996	0.94	0.77	0.78	0	0	0
Q96EK5	KIF1BP	0.33	42371.6	59922.4	0	127115	0	0	1.08	0	0	0	0
Q9UNS2	COPS3	0.67	40513.1	30379.9	48383.3	0	73156	1.04	0	1.06	0	0	0
Q14157	UBAP2L	1	1.68817e+07	907384	1.65079e+07	1.60055e+07	1.81318e+07	0.86	0.84	1.18	0	0	0
Q8WVX9	FAR1	0.67	1584256	1.14021e+06	0	2.63661e+06	2.11615e+06	0	1.44	1.48	0	0	0
Q14152	EIF3A	1	11845274	635560	1.11608e+07	12692028	1.1683e+07	0.88	0.94	1.11	0	0	0
Q14151	SAFB2	1	2477581	342291	2.09282e+06	2415572	2.92435e+06	0.68	0.65	0.82	0.02	0.02	0.01
O94886	TMEM63A	1	30770555	8.49408e+06	4.0861e+07	3.13699e+07	2.00808e+07	1.76	1.48	1.19	0	0	0
O00410	IPO5	1	138938	85239.7	42863.3	250030	123919	0.98	1.09	1.04	0	0	0
P02786	TFRC	1	1.46771e+06	504250	2.13152e+06	1.36145e+06	910156	1.28	1.17	1.06	0	0	0
P50502	ST13	1	2.15772e+06	1.48103e+06	4135317	1.76643e+06	571420	2.48	1.02	0.69	0	0	0
P34897	SHMT2	1	3632348	737193	4547441	3.60739e+06	2.74221e+06	1.71	0.98	1.01	0	0	0
P19338	NCL	1	8.78597e+07	1.62942e+07	109100628	8.49764e+07	6.95019e+07	1.15	0.82	0.87	0	0	0
P16104	H2AFX	1	2.04773e+07	1.97646e+07	6.85615e+06	48425735	6.15004e+06	0.61	2.78	0.53	0	0.33	0
P15121	AKR1B1	1	1.05328e+06	351016	899700	1538877	721248	0.28	0.39	0.3	0	0	0
Q96JP5	ZFP91	1	1.0854e+06	615072	1.93854e+06	511930	805721	0.95	0.68	0.79	0.01	0	0
P63241	EIF5A	1	17987275	1.9177e+06	1.95835e+07	1.9088e+07	15290374	0.96	0.94	0.92	0	0	0
O75116	ROCK2	1	2528070	1.05275e+06	3.34956e+06	3.19265e+06	1.04201e+06	0.99	1.13	0.68	0.06	0.03	0
Q5VZK9	CARMIL1	0.33	151696	214531	0	0	455088	0	0	1.23	0	0	0
O75110	ATP9A	0.67	381501	340867	827453	317049	0	1.33	1.19	0	0	0	0
Q96JP2	MYO15B	1	3.78688e+06	571328	3.72742e+06	4514443	3118775	0.95	1.1	1	0	0	0
P63244	RACK1	1	6.53365e+07	6.32427e+06	7.37976e+07	6.36161e+07	5.85957e+07	1.02	0.88	1.04	0	0	0
P62330	ARF6	1	3.46607e+06	396744	3351219	3.99912e+06	3.04788e+06	1.18	1.26	1.21	0	0	0
Q13442	PDAP1	1	8.83547e+07	2.13003e+06	8.83347e+07	90973453	8.57561e+07	1.06	1.08	1.26	0.01	0.01	0.01
Q9UPY5	SLC7A11	0.33	127618	180478	0	0	382853	0	0	1.24	0	0	0
Q99439	CNN2	1	2.62049e+06	1.62243e+06	4.67274e+06	2.48296e+06	705770	1.2	0.89	0.55	0.07	0.01	0
Q8NEZ2	VPS37A	1	917628	765882	1.9502e+06	684565	118123	1.57	1.2	0.92	0.33	0.13	0
Q5UIP0	RIF1	1	198019	165649	30477	139992	423588	0.8	0.85	1.03	0	0	0
P26639	TARS	1	8.7614e+06	1.5219e+06	8.41712e+06	1.07735e+07	7093602	1.23	1.52	1.29	0.03	0.04	0.01
Q9NZB2	FAM120A	1	1.92167e+06	528788	2.65879e+06	1.66225e+06	1443966	1.3	1.08	1.24	0.32	0	0
Q96GA3	LTV1	1	3.04304e+06	1.39828e+06	1.12702e+06	3.57745e+06	4.42465e+06	0.58	0.94	1.29	0.01	0.02	0.02
Q15599	SLC9A3R2	0.67	471604	529200	204146	0	1210666	1.26	0	1.97	0	0	0
Q9UBU8	MORF4L1	0.33	166202	235044	0	498605	0	0	1.28	0	0	0	0
Q9UBU9	NXF1	1	1870870	1.22934e+06	1400221	3.5556e+06	656790	0.86	1.54	0.76	0	0.28	0
Q13509	TUBB3	1	1.1842e+07	2.68543e+06	14551151	1.27924e+07	8182506	1.16	1.02	0.85	0	0	0
P61026	RAB10	1	1.49888e+07	3.37983e+06	15829809	1.86432e+07	10493470	0.94	1.11	0.83	0	0	0
Q13501	SQSTM1	1	4.68824e+06	2.24614e+06	7.22321e+06	5.07851e+06	1.763e+06	1.49	1.32	0.79	0.33	0.02	0
Q96A72	MAGOHB	0.67	1.44718e+06	1.32084e+06	1.14793e+06	0	3193606	1.12	0	1.56	0	0	0
Q96A73	KIAA1191	0.33	48831.2	69057.8	0	146494	0	0	0.69	0	0	0	0
Q06210	GFPT1	1	3.80716e+06	1.12373e+06	5.38478e+06	3184117	2.85257e+06	1.09	0.78	0.85	0	0	0
Q16718	NDUFA5	1	1.02119e+06	260781	659393	1.14015e+06	1.26403e+06	0.94	0.98	1.15	0	0	0
Q16719	KYNU	1	568525	135648	489843	456349	759383	0.8	0.73	0.9	0	0	0
Q9BQL6	FERMT1	0.33	71797.9	101538	215394	0	0	1.16	0	0	0	0	0
O15145	ARPC3	1	2.992e+06	517678	3689237	2.83674e+06	2450036	1.19	1.01	1.05	0.07	0	0
Q9BW27	NUP85	0.67	549555	701767	108645	1.54002e+06	0	0.91	1.53	0	0	0.01	0
Q96BI1	SLC22A18	0.33	57749	81669.4	173247	0	0	0.86	0	0	0	0	0
Q7L576	CYFIP1	1	4.39715e+06	764101	5.06211e+06	4802338	3.32701e+06	1.13	1.05	0.97	0	0	0
P12273	PIP	0.33	297792	421142	893377	0	0	2.12	0	0	0	0	0
P12270	TPR	1	1.78416e+06	1.05556e+06	1067211	1.0087e+06	3276568	1.16	1.14	2.26	0.02	0.13	0.37
Q9UQE7	SMC3	1	1.68796e+06	447615	1.08595e+06	2158448	1.81949e+06	0.56	0.81	0.87	0	0	0
P48634	PRRC2A	1	5.80399e+06	2.96186e+06	2483921	9.67577e+06	5252288	0.82	1.93	1.28	0	0.35	0.18
Q96KR1	ZFR	0.67	171725	123708	228627	0	286547	0.83	0	0.84	0	0	0
Q9UFW8	CGGBP1	1	1.33378e+06	1.22665e+06	319213	622454	3.05966e+06	0.58	0.56	1.47	0	0	0
Q15287	RNPS1	1	7.7558e+06	2.28295e+06	5.34931e+06	7.09508e+06	10823019	0.77	0.92	1.61	0	0	0.01
P55196	AFDN	1	1.04646e+06	708858	1.42396e+06	1.66197e+06	53445.7	1.43	1.63	0.87	0.33	0.34	0
Q9NWT8	AURKAIP1	0.67	488419	384954	524373	940883	0	1.66	1.56	0	0	0	0
P61247	RPS3A	1	5.63387e+08	3.90183e+08	1.92149e+08	3.9545e+08	1.10256e+09	0.8	1.36	5.75	0	0.02	0.28
Q13619	CUL4A	1	613403	46540.3	675875	600110	564224	0.75	0.68	0.71	0	0	0
P35908	KRT2	1	5.00207e+08	1.63251e+07	492922496	484876208	5.22822e+08	0.67	0.51	0.69	0	0	0
O14777	NDC80	1	4.18256e+06	1.7968e+06	2.4109e+06	6.64594e+06	3.49084e+06	2.01	2.47	2.13	0	0.33	0.01
Q5VWZ2	LYPLAL1	0.33	29441.7	41636.8	0	0	88325	0	0	0.91	0	0	0
P15311	EZR	1	5.75552e+07	1.45721e+07	7.73908e+07	52478253	42796595	1.54	0.89	0.96	0.02	0	0
P04632	CAPNS1	1	2.46672e+06	1.02887e+06	2.6985e+06	1.10682e+06	3.59484e+06	1.42	0.84	1.87	0.14	0	0.02
P60866	RPS20	1	7.76679e+07	7.89159e+06	6.76564e+07	86944822	78402472	0.88	0.99	1.17	0	0	0
Q9P0W8	SPATA7	1	2.57277e+06	792904	1.46126e+06	3256764	3000301	0.61	0.74	0.91	0	0	0
P41743	PRKCI	0.33	25003.2	35359.9	0	75009.7	0	0	1.04	0	0	0	0
Q03135	CAV1	1	4.02398e+06	1.92094e+06	6.6406e+06	3348113	2083230	1.94	1.42	1.21	0.33	0	0
Q06323	PSME1	0.33	28795.6	40723.1	0	0	86386.7	0	0	1.06	0	0	0
Q16629	SRSF7	1	3.69307e+07	8.61139e+06	2.48383e+07	4.17263e+07	44227550	0.76	1.05	1.43	0	0	0
Q8NBQ5	HSD17B11	1	2.96464e+06	911825	3.02174e+06	4.05175e+06	1820437	0.89	1.16	0.79	0	0	0
O60885	BRD4	0.67	134025	95291.1	0	188847	213227	0	0.56	0.58	0	0	0
O60884	DNAJA2	1	6.72804e+06	1.00138e+06	5.96202e+06	8.14257e+06	6.07952e+06	0.98	1.11	1.06	0	0	0
P56537	EIF6	1	2041553	307521	1982355	2444281	1698023	2.21	2.19	2.06	0.34	0.35	0.28
Q96I59	NARS2	0.33	154892	219050	0	0	464675	0	0	1.35	0	0	0
P51965	UBE2E1	0.67	205568	159041	229312	0	387393	1.29	0	1.29	0	0	0
Q9BYC8	MRPL32	0.33	171156	242051	0	0	513469	0	0	1.33	0	0	0
O95104	SCAF4	1	1.09081e+06	745509	264999	936079	2.07134e+06	0.67	0.87	1.4	0	0	0
P21127	CDK11B	1	1.36906e+06	1.00721e+06	117336	2583651	1.4062e+06	0.63	1.34	1.1	0	0	0
P53007	SLC25A1	1	1.68098e+06	1.11083e+06	3250985	848702	943258	1.43	0.74	0.82	0.02	0	0
Q9HC35	EML4	1	4.26449e+06	751951	4.13283e+06	5244178	3416453	0.7	0.91	0.76	0	0	0
Q9NTK5	OLA1	1	6.75787e+06	2.81968e+06	10745485	4.75651e+06	4.77161e+06	1.41	0.62	0.72	0.05	0.02	0.01
P29353	SHC1	0.67	130429	122818	96309	294979	0	1	1.05	0	0	0	0
Q9H6U6	BCAS3	0.33	128068	181115	0	0	384203	0	0	1.25	0	0	0
Q12907	LMAN2	1	1.63984e+06	1.19228e+06	1.00706e+06	3.30974e+06	602708	1.5	3.06	1.45	0	0.33	0
P50579	METAP2	0.67	904876	1.03977e+06	2.3611e+06	0	353531	1.26	0	0.8	0.33	0	0
Q12905	ILF2	1	1.12901e+07	1.73355e+06	1.35315e+07	11029566	9309250	1.08	0.91	0.97	0.02	0	0
Q12904	AIMP1	1	7.65014e+06	840626	8.82779e+06	7.20215e+06	6.92049e+06	1.11	0.9	1.04	0	0	0
Q9BUB7	TMEM70	0.33	37575.3	53139.5	0	0	112726	0	0	1.07	0	0	0
Q8WWI1	LMO7	1	4.81202e+06	1.1868e+06	3.1339e+06	5.62584e+06	5.67633e+06	0.64	0.94	1.14	0.01	0.01	0.01
Q9NSD9	FARSB	1	1.84421e+06	222868	1938059	2.05786e+06	1.53671e+06	0.69	0.62	0.59	0	0	0
Q9P031	CCDC59	0.33	52703.4	74533.9	0	0	158110	0	0	1.1	0	0	0
Q9BXY0	MAK16	0.33	393423	556385	0	0	1.18027e+06	0	0	1.82	0	0	0
Q9P035	HACD3	1	1.26521e+07	2.03424e+06	1.14134e+07	15520128	1.10228e+07	0.88	1.18	1.07	0	0	0
Q9ULH1	ASAP1	1	649746	587441	215031	1.48021e+06	253998	1.27	1.88	1.24	0	0.01	0
P03928	MT-ATP8	0.33	100274	141809	300823	0	0	1.22	0	0	0	0	0
Q96ST2	IWS1	0.33	10261.4	14511.9	0	0	30784.3	0	0	1.03	0	0	0
Q9UBI6	GNG12	1	2.10944e+06	478593	2.76627e+06	1639592	1922441	1.27	1.08	1.32	0.03	0	0
Q15059	BRD3	0.67	1.71712e+06	1.28771e+06	2.05038e+06	0	3.10097e+06	0.85	0	1.05	0	0	0.02
Q15054	POLD3	0.33	27437.4	38802.4	0	82312.3	0	0	1.05	0	0	0	0
Q96S97	MYADM	1	702362	201310	573828	986624	546633	1	1.01	0.91	0	0	0
Q15056	EIF4H	1	2.01216e+07	1.24436e+06	2.1659e+07	18611274	2.00946e+07	0.76	0.63	0.83	0	0	0
Q15050	RRS1	1	687352	642906	1.58982e+06	331779	140453	1.53	1.07	0.97	0.31	0	0
P27816	MAP4	1	313294275	2.64928e+08	6.82955e+08	75608885	1.81318e+08	0.86	0.08	0.24	0.03	0	0
Q9Y221	NIP7	0.33	6.99656e+06	9.89463e+06	2.09897e+07	0	0	9.25	0	0	0.33	0	0
Q12874	SF3A3	0.67	186691	173479	142186	0	417886	1.18	0	1.31	0	0	0
Q12872	SFSWAP	1	2622792	1.40266e+06	722489	4.06569e+06	3.08019e+06	1	2.16	2.06	0	0.01	0
Q9Y224	C14ORF166	1	6016048	856188	4806670	6.56935e+06	6.67212e+06	1.21	1.59	1.92	0.02	0.01	0.01
Q00688	FKBP3	1	3.04283e+07	5.79411e+06	24170369	3.81383e+07	2.89761e+07	0.73	0.92	0.91	0	0	0
Q86UP2	KTN1	1	4.41948e+06	1.40448e+06	6.40378e+06	3.5032e+06	3.35146e+06	0.79	0.56	0.65	0	0	0
P62269	RPS18	1	1.20692e+08	2.48011e+07	85938310	1.33969e+08	1.42167e+08	0.58	0.81	1.12	0	0	0
Q9UMS4	PRPF19	1	7.06277e+06	2.57311e+06	7532159	9.95315e+06	3.70299e+06	0.95	1.27	0.64	0	0	0
Q93052	LPP	1	11032942	4.36677e+06	1.48237e+07	1.33596e+07	4915530	1.18	1.19	0.6	0.15	0	0
P08758	ANXA5	1	973968	730127	1999875	562334	359696	1.8	0.98	0.93	0.33	0	0
Q9Y6A4	CFAP20	1	1671065	1.14133e+06	635383	1.11678e+06	3261036	0.83	0.92	1.95	0	0	0
P23284	PPIB	1	1.83096e+08	1.34037e+07	165071910	1.97191e+08	1.87026e+08	0.77	0.78	0.96	0	0	0
Q07812	BAX	0.67	133646	97762.3	231133	0	169805	1.17	0	1.16	0	0	0
P31327	CPS1	1	6604388	3.90251e+06	3.95238e+06	3.73879e+06	12121997	0.32	0.29	1	0	0	0
P62937	PPIA	1	1.17596e+07	1.63336e+06	1.38213e+07	9.8266e+06	1.16308e+07	1.27	1.06	1.47	0.11	0.01	0.01
P09622	DLD	0.33	69374.6	98110.4	0	0	208124	0	0	0.52	0	0	0
P52434	POLR2H	0.67	315591	275852	671989	0	274784	1.09	0	1	0	0	0
Q9H857	NT5DC2	0.33	67387.1	95299.8	0	202161	0	0	1.12	0	0	0	0
O43865	AHCYL1	0.67	7.53991e+06	5.98622e+06	1.46437e+07	7.97602e+06	0	4.68	3.63	0	0.49	0.71	0
Q92900	UPF1	1	1650484	601716	2.50144e+06	1225379	1.22463e+06	0.87	0.74	0.78	0	0	0
Q9H2W6	MRPL46	1	2.7718e+06	1.52813e+06	610981	3.82167e+06	3.88275e+06	0.76	1.61	1.92	0	0	0
Q8IY81	FTSJ3	1	8.42708e+06	1.97873e+06	5646166	1.00877e+07	9.54743e+06	0.73	1.12	1.26	0	0	0
P09669	COX6C	0.67	1.69864e+06	1.22342e+06	2832757	0	2.26317e+06	0.63	0	0.63	0	0	0
Q15125	EBP	1	4.99918e+06	1.22331e+06	5.97605e+06	5.74729e+06	3.27421e+06	1.1	1.03	0.83	0	0	0
P24390	KDELR1	1	3.43087e+06	1.21984e+06	2583187	5.1559e+06	2.55353e+06	0.71	0.92	0.63	0.01	0.02	0
Q9Y314	NOSIP	1	599323	527067	168097	288408	1341464	0.47	0.48	0.78	0	0	0
Q9H0W8	SMG9	1	754111	292843	1.15856e+06	629024	474747	1.01	0.91	0.89	0.17	0	0
Q86XP3	DDX42	1	1.93134e+07	6.58404e+06	1.02912e+07	2.1831e+07	25818107	0.6	0.97	1.46	0	0.01	0
P46776	RPL27A	1	1.3336e+08	5.18289e+07	6.01878e+07	1.66249e+08	1.73644e+08	0.44	1	1.34	0	0	0
P46777	RPL5	1	3.30962e+07	4.21989e+06	2.86141e+07	38749632	3.19249e+07	0.81	1.1	1.17	0	0	0
P46778	RPL21	1	9.38259e+07	7.50082e+06	1.01247e+08	9.66796e+07	8.35511e+07	0.89	0.85	0.93	0	0	0
P46779	RPL28	1	1.13973e+08	6.16175e+06	1.20648e+08	1.15486e+08	1.05784e+08	1.18	1.04	1.22	0	0	0
Q8NBM4	UBAC2	1	1.81835e+06	900512	3.02606e+06	864544	1.56445e+06	2.19	1.54	2.05	0.33	0	0
Q7RTS9	DYM	0.67	67076.8	75850.6	0	173110	28120.3	0	1.05	0.98	0	0.02	0
O75477	ERLIN1	1	3.40531e+06	596893	3746220	3.90363e+06	2.56608e+06	1.09	1.09	0.96	0	0	0
O75475	PSIP1	1	2.35932e+06	790107	1.26358e+06	3.0967e+06	2.71768e+06	1.01	1.41	1.55	0	0	0
Q3ZCQ8	TIMM50	1	1.11697e+07	2.52544e+06	1.09924e+07	1.43475e+07	8.16905e+06	0.75	0.9	0.69	0	0	0
Q9UK58	CCNL1	0.67	724137	607595	0	685611	1.4868e+06	0	0.66	0.92	0	0	0
Q9H583	HEATR1	1	2.21821e+06	269194	2134333	2581742	1.93856e+06	0.69	0.84	0.82	0.03	0.03	0.01
Q96QK1	VPS35	1	2.07606e+06	491997	2.44851e+06	1380867	2398817	1.06	0.78	1.26	0	0	0
Q6P2Q9	PRPF8	1	1.063e+07	8.05336e+06	3091057	21792613	7.00641e+06	0.36	1.77	0.75	0	0.33	0
Q96IX5	USMG5	1	3.15567e+06	234285	2.83171e+06	3.2575e+06	3377815	1	1.19	1.42	0	0	0
Q9H3P2	NELFA	0.33	58421.1	82619.9	0	175263	0	0	1.1	0	0	0	0
Q08257	CRYZ	1	4.63814e+06	2.44534e+06	7.88654e+06	4.04127e+06	1986598	0.9	0.57	0.42	0.01	0	0
Q8IWW6	ARHGAP12	1	6.87349e+06	4.22958e+06	1.28331e+07	4.33684e+06	3450532	4.96	2.45	2.42	0.67	0.65	0.34
Q92879	CELF1	1	744841	216413	843764	444556	946203	1.02	0.97	1.23	0	0	0
Q92878	RAD50	0.33	49984.8	70689.2	149954	0	0	0.99	0	0	0	0	0
Q92692	NECTIN2	0.67	8.25613e+06	5.84541e+06	1.27454e+07	1.2023e+07	0	6.86	8.13	0	0.64	1	0
P53582	METAP1	1	1.95659e+06	1.0655e+06	3308739	704583	1.85646e+06	1.38	0.68	1.15	0.01	0	0
Q15942	ZYX	1	1.62872e+07	1.26785e+07	12175556	3.34572e+07	3.22893e+06	1.76	4.81	0.73	0.33	0.33	0
P54277	PMS1	0.33	56808.7	80339.6	0	0	170426	0	0	0.88	0	0	0
Q68CZ2	TNS3	1	9.24884e+06	2.81636e+06	12437458	9721483	5587571	1.4	1.14	0.85	0.06	0	0
Q8N0U8	VKORC1L1	1	219868	45746.5	202724	282465	174416	0.97	1.06	1.02	0	0	0
Q13057	COASY	1	907469	187731	659964	948034	1.11441e+06	0.97	1.07	1.21	0	0	0
P08579	SNRPB2	1	3.39304e+06	1.32212e+06	3.22251e+06	5.09082e+06	1.8658e+06	2.27	3.86	2.49	0.33	0.33	0
Q14527	HLTF	0.33	409323	578870	0	1.22797e+06	0	0	1.76	0	0	0	0
P62753	RPS6	1	1.03138e+08	3.59518e+06	103372884	9.86217e+07	107418663	0.67	0.7	0.9	0	0	0
P62750	RPL23A	1	7.42846e+07	1.17383e+07	58049952	8.54032e+07	7.94005e+07	0.77	1.03	1.19	0	0	0
P22392	NME2	1	5.24186e+06	1.08038e+06	6.76576e+06	4.57555e+06	4384268	1.35	0.91	1.03	0	0	0
P04075	ALDOA	1	2.57185e+07	4.62398e+06	24843559	2.05437e+07	31768219	0.74	0.54	1.01	0	0	0
Q96P11	NSUN5	1	222429	139650	330613	25245.3	311428	1.2	1.01	1.24	0	0	0
P28370	SMARCA1	0.33	119700	169282	0	359101	0	0	0.87	0	0	0	0
P15559	NQO1	1	2.37322e+07	1.56934e+06	2.5805e+07	2.33828e+07	2.20089e+07	0.97	0.75	0.93	0	0	0
P20073	ANXA7	1	1.12382e+06	544471	355853	1.55623e+06	1459367	0.83	1.11	1.36	0	0	0
P00761	P00761	1	6.70735e+09	4.06302e+08	7.06341e+09	6.91989e+09	6.13876e+09	1.19	0.83	0.96	0	0	0
Q9UM54	MYO6	1	4.05298e+07	2.49941e+07	6.22937e+07	5.37685e+07	5.52717e+06	5.3	5.92	0.84	0.65	0.67	0
Q3YEC7	RABL6	1	851048	466848	449877	1.50574e+06	597524	0.9	1.4	1.05	0	0.43	0.01
P49821	NDUFV1	1	355336	120597	184922	434643	446441	1.14	1.26	1.3	0	0	0
Q8WYP5	AHCTF1	1	396936	138788	463868	203679	523262	0.85	0.78	0.96	0	0	0
Q96AE4	FUBP1	1	7.11348e+06	666068	7.48252e+06	7.67951e+06	6.17841e+06	0.82	0.89	0.87	0.01	0	0
P54619	PRKAG1	0.33	73263.6	103610	0	219791	0	0	1.14	0	0	0	0
Q9UHB9	SRP68	0.67	185077	186490	440334	0	114895	0.72	0	0.66	0	0	0
Q9Y587	AP4S1	0.67	36446.2	28741.8	39084.3	0	70254.3	1.05	0	1.07	0	0	0
P41250	GARS	1	4.91835e+06	729458	4.40811e+06	5.94994e+06	4396997	0.87	0.99	0.95	0	0	0
P07910	HNRNPC	1	3.56191e+07	7.92492e+06	3.85969e+07	4.34873e+07	2.4773e+07	1.03	1.23	0.91	0.01	0	0
Q9UHB7	AFF4	0.33	309101	437135	0	0	927304	0	0	1.86	0	0	0
Q9Y5Y2	NUBP2	0.67	218482	171621	419266	236180	0	1.42	1.13	0	0	0	0
Q9BZF9	UACA	1	775497	498393	1.27604e+06	954973	95475.7	1.47	1.46	1.01	0.33	0.62	0
Q99733	NAP1L4	1	1.11349e+06	403901	1.67655e+06	748724	915207	0.97	0.67	0.75	0	0	0
Q9H4L4	SENP3	1	656385	198317	919217	609727	440210	1.08	0.99	0.97	0.01	0	0
Q9H4L5	OSBPL3	0.67	520751	373506	0	857766	704486	0	1.51	1.53	0	0	0
Q8WVY7	UBLCP1	0.67	168363	152990	134862	0	370228	1.17	0	1.32	0	0	0
Q9UQN3	CHMP2B	1	1.19907e+07	2.5196e+06	8.78343e+06	1.22497e+07	1.49388e+07	0.73	0.93	1.39	0	0	0
Q7Z7K6	CENPV	1	816434	145109	715350	1.02164e+06	712311	1.04	1.18	1.16	0.01	0.26	0
O00194	RAB27B	1	117091	81417.2	221809	106190	23274.7	1.03	0.98	0.94	0	0	0
Q9BWF3	RBM4	0.33	71607.4	101268	0	214822	0	0	1.13	0	0	0	0
Q13472	TOP3A	1	2065300	1.12609e+06	3.51234e+06	1.91768e+06	765884	1.63	0.74	0.5	0	0	0
Q8IWC1	MAP7D3	0.33	34015.6	48105.3	0	0	102047	0	0	1.1	0	0	0
P62328	TMSB4X	1	1.44722e+07	2.06847e+06	1.72209e+07	1.39645e+07	12231055	0.95	1	1.06	0.15	0	0
Q96JQ2	CLMN	1	556246	330620	1.01193e+06	419111	237695	0.77	0.68	0.63	0	0	0
Q99426	TBCB	0.33	263562	372733	790686	0	0	1.31	0	0	0	0	0
P22735	TGM1	0.67	131902	94070.9	212868	0	182838	1.27	0	1.14	0	0	0
P46821	MAP1B	1	4.4372e+07	6.42617e+06	5.27824e+07	3.71848e+07	4.31488e+07	0.77	0.64	0.91	0	0	0
Q5VTL8	PRPF38B	1	4.22395e+06	1.92055e+06	2910289	2.82203e+06	6939536	1.34	1.05	2.44	0	0	0
Q9BPZ7	MAPKAP1	0.67	85357.3	83428	198576	0	57495.7	1.08	0	1.04	0	0	0
Q8WUH6	TMEM263	1	5.06562e+07	2.04216e+06	5.27633e+07	5.13131e+07	4.78921e+07	0.35	0.47	0.53	0.04	0.03	0.01
Q6ZSR9	Q6ZSR9	1	22231256	1.4696e+07	37488914	2.68239e+07	2.381e+06	4.89	4.12	0.64	0.33	0.36	0
Q16563	SYPL1	0.33	104064	147168	312191	0	0	1.23	0	0	0	0	0
P0DP23	CALM1	1	1.36348e+06	814911	970137	622030	2.49828e+06	0.88	0.7	1.48	0	0	0
P61019	RAB2A	0.67	1.9395e+06	1.58375e+06	3.87939e+06	0	1.93911e+06	1.83	0	1.27	0	0	0
Q6DKI1	RPL7L1	1	657339	365263	719264	1070504	182249	1.1	1.37	1	0	0.02	0
P49406	MRPL19	0.33	115293	163049	0	0	345879	0	0	1.32	0	0	0
P42330	AKR1C3	1	4.9865e+07	9.20684e+06	6.26969e+07	4.15369e+07	4.53612e+07	0.91	0.64	0.84	0	0	0
P61011	SRP54	1	442997	366714	165468	961171	202352	1.12	1.6	1.13	0	0	0
Q96A65	EXOC4	1	1.16985e+06	522302	460322	1.34678e+06	1.70245e+06	0.54	0.7	0.88	0	0	0
Q9H5V9	CXORF56	1	2.59021e+06	2.11829e+06	1.0835e+06	1.10121e+06	5.58591e+06	0.31	0.25	0.8	0	0	0
Q8N1F7	NUP93	1	1.12402e+07	6.34287e+06	2.01971e+07	7182833	6.3405e+06	1.27	0.64	0.69	0.32	0	0
O14980	XPO1	1	6139808	268026	6076352	6.49517e+06	5.84791e+06	0.79	0.65	0.77	0	0	0
P36542	ATP5C1	1	2.26937e+07	5.00279e+06	29550810	2.0774e+07	17756216	1.1	0.89	0.94	0.03	0	0
Q9Y5K6	CD2AP	1	5.58131e+06	2.13956e+06	6.33196e+06	7744474	2667489	0.84	1.06	0.56	0	0	0
Q8IXM3	MRPL41	1	226855	129161	393967	207165	79432	1.05	1.03	0.98	0.29	0.01	0
O14562	UBFD1	0.33	2.11268e+06	2.98778e+06	0	0	6.33804e+06	0	0	4.2	0	0	0.33
Q9BY77	POLDIP3	1	5.00719e+06	2.68114e+06	1.21643e+06	6.97588e+06	6.82925e+06	0.68	1.85	2.29	0	0.22	0.06
Q9NR31	SAR1A	1	2.9803e+06	717238	2.5914e+06	3.98605e+06	2363443	0.73	0.97	0.78	0	0	0
Q9NR30	DDX21	1	1.40446e+07	2.60536e+06	1.24326e+07	1.77199e+07	11981316	0.85	1.07	0.95	0	0	0
Q5BJD5	TMEM41B	0.33	82551	116745	0	0	247653	0	0	1.19	0	0	0
Q9UHD8	2009-09-01	1	3.67026e+07	4.43064e+06	3.50252e+07	4.27696e+07	32312911	1.11	1.24	1.2	0	0.01	0
P49736	MCM2	1	1.97681e+06	1.44575e+06	3.98161e+06	626772	1.32204e+06	0.99	0.49	0.73	0.1	0	0
O95070	YIF1A	0.67	177947	165737	134806	399035	0	0.94	0.99	0	0	0	0
P13797	PLS3	0.33	493835	698389	1481506	0	0	1.61	0	0	0	0	0
Q13601	KRR1	1	786075	386658	312513	786084	1259627	0.95	1.23	1.64	0	0	0
P13798	APEH	0.33	241759	341898	0	725276	0	0	1.35	0	0	0.23	0
P06400	RB1	1	952969	188825	968032	1.17633e+06	714543	0.56	0.58	0.52	0	0	0
O95674	CDS2	1	660469	424022	71357.3	1.05199e+06	858061	0.62	0.95	0.98	0	0.01	0
Q9H0H5	RACGAP1	0.67	922458	957886	524546	2.24283e+06	0	0.85	1.6	0	0	0	0
A0FGR8	ESYT2	1	2.11642e+06	513805	2.63014e+06	1414517	2.30459e+06	0.72	0.55	0.86	0	0	0
Q15436	SEC23A	1	3.58111e+06	401042	3861225	3.86815e+06	3.01397e+06	1.49	1.51	1.47	0.25	0.06	0.06
Q15437	SEC23B	0.67	176148	154947	377101	151344	0	1.15	1.09	0	0	0	0
Q15434	RBMS2	1	482817	193173	512436	703200	232814	1.17	1.31	1.08	0.05	0.15	0
Q16637	SMN2;SMN1	1	794950	419949	953636	1211237	219977	0.85	0.98	0.68	0	0	0
Q16630	CPSF6	1	1.48434e+07	5.80576e+06	6.85983e+06	17174884	2.04956e+07	0.66	1.15	1.74	0	0.02	0.01
P50570	DNM2	1	231802	60653.2	316868	198807	179730	1.06	1.06	1.07	0.07	0	0
Q8N3V7	SYNPO	1	892758	652568	495970	369565	1812738	0.47	0.47	0.91	0.01	0	0.01
Q9NVI7	ATAD3A	1	799050	253024	1.15174e+06	570371	675039	1.2	1.02	1.14	0	0	0
Q7Z434	MAVS	0.67	906797	664775	1575085	0	1145306	1.1	0	1.08	0	0	0
Q9P270	SLAIN2	1	984132	654877	153001	1.04585e+06	1753550	0.95	1.29	1.76	0	0	0
Q9NVI1	FANCI	1	290645	59056.7	293685	361406	216843	0.97	1.05	0.98	0	0	0
P30085	CMPK1	1	258484	139120	155884	455168	164401	1.11	1.26	1.11	0	0	0
Q9NQ29	LUC7L	1	8.48238e+06	2.17632e+06	5.43287e+06	9646627	1.03676e+07	0.95	1.2	1.56	0.01	0.04	0.02
Q9BVS4	RIOK2	0.33	16656.8	23556.2	0	0	49970.3	0	0	1.03	0	0	0
O15027	SEC16A	1	1.48963e+06	1.93119e+06	101500	4.22063e+06	146770	0.41	1.27	0.4	0	0	0
P06744	GPI	1	1.09769e+06	625054	223952	1.41845e+06	1.65066e+06	0.74	1.09	1.3	0	0.15	0.16
P51648	ALDH3A2	1	3639365	814905	3.42681e+06	4726570	2.76471e+06	0.7	1.04	0.87	0.02	0.01	0
P13693	TPT1	1	826323	159997	608420	882481	988069	1.57	1.54	1.81	0	0	0
P06748	NPM1	1	5.64042e+07	7.38735e+06	46425284	6.40723e+07	5.87151e+07	2.32	2.08	2.26	0.03	0.14	0.04
P17152	TMEM11	1	928050	332140	703323	1397623	683205	1.02	1.47	1.18	0	0	0
P38432	COIL	1	1.85307e+06	786946	2.12813e+06	2.64945e+06	781633	1.05	1.38	0.86	0.3	0.13	0
Q29RF7	PDS5A	0.67	400018	439830	0	187518	1.01254e+06	0	0.98	1.55	0	0	0.28
Q9UQR1	ZNF148	0.33	520142	735592	0	0	1560427	0	0	0.7	0	0	0
Q9UN86	G3BP2	1	6.29789e+06	1.09084e+06	6.44075e+06	7.55672e+06	4.8962e+06	1.03	1.3	1.11	0.04	0.01	0
Q8N5C6	SRBD1	0.67	4.81733e+06	3.47029e+06	0	8.038e+06	6.41399e+06	0	6	6.96	0	0.33	0.33
P56937	HSD17B7	0.33	107434	151934	0	0	322301	0	0	1.3	0	0	0
P23921	RRM1	0.33	29104.2	41159.6	0	0	87312.7	0	0	1.07	0	0	0
O00299	CLIC1	1	1.28877e+06	281557	1231722	1.65858e+06	976019	0.99	1.18	1.02	0	0	0
Q6DN03	HIST2H2BC	1	8.84408e+07	9.67488e+07	1.49217e+07	2.25134e+08	2.52669e+07	0.78	7.67	1.16	0	0.33	0
Q96EP5	DAZAP1	1	2653012	371932	2.12827e+06	2.88398e+06	2.94678e+06	0.76	0.76	0.93	0	0	0
Q07955	SRSF1	1	4.6352e+07	1.33369e+07	2.75743e+07	54205655	5.7276e+07	0.79	1.19	1.6	0	0	0
Q5T0N5	FNBP1L	1	9.34012e+06	6.34918e+06	1.74973e+07	8.51159e+06	2.01144e+06	5.65	3.98	1.54	0.33	0.32	0
P57740	NUP107	0.67	122794	95701.3	134904	0	233479	1	0	1.03	0	0	0
Q4KMP7	TBC1D10B	1	5.60167e+06	2.23754e+06	8620759	3.27132e+06	4912924	1.41	0.88	1.36	0.33	0.03	0.27
Q9P003	CNIH4	0.67	571449	404328	0	839699	874649	0	0.79	0.87	0	0	0
Q9NSI2	FAM207A	0.67	1.3661e+06	1.00874e+06	0	2405057	1.69324e+06	0	2.35	2.08	0	0.29	0.01
P56182	RRP1	0.33	19591.1	27706	0	0	58773.3	0	0	1.01	0	0	0
P31689	DNAJA1	1	1.76278e+07	1.52428e+06	1.83712e+07	19008451	15503805	0.99	0.97	1.01	0	0	0
Q15041	ARL6IP1	0.33	107723	152343	323168	0	0	1.4	0	0	0	0	0
Q15046	KARS	1	552010	178588	317515	588022	750494	0.33	0.34	0.37	0	0	0
O95208	EPN2	1	2.42404e+07	1.72118e+07	3.87962e+07	3.38582e+07	66743.7	19.79	18.28	0.9	1	1	0
Q12802	AKAP13	0.67	1.48799e+06	1.36809e+06	3.30292e+06	0	1.16104e+06	0.63	0	0.44	0	0	0
Q9H7B2	RPF2	1	887916	823906	394605	2.04875e+06	220397	1.06	1.9	1.01	0	0.33	0
Q9BU76	MMTAG2	1	1.23915e+07	1.01617e+06	10960401	1.29936e+07	1.32205e+07	0.89	0.78	1.01	0	0	0
P02538	KRT6A	1	1.78809e+07	1.33024e+07	1.06953e+07	3.65306e+07	6.41695e+06	0.65	1.82	0.47	0	0	0
Q9Y399	MRPS2	0.33	17444.4	24670.2	52333.3	0	0	1.07	0	0	0	0	0
Q13867	BLMH	0.67	709815	813096	281263	0	1848182	1.23	0	2.22	0	0	0.33
P49916	LIG3	1	381005	65331.6	305570	464923	372522	0.95	1.08	1.06	0	0	0
P49915	GMPS	0.67	130058	141196	0	63869.3	326305	0	0.75	0.91	0	0	0
P02533	KRT14	1	1.18157e+08	2.5697e+07	1.06058e+08	1.53883e+08	9.45302e+07	0.84	1.04	0.79	0	0.01	0
P04264	KRT1	1	2.07103e+09	1.75882e+08	2245532160	1.83028e+09	2.13729e+09	1	0.68	0.99	0	0	0
Q9H4A3	WNK1	0.67	4594322	3.25434e+06	6.65641e+06	7.12656e+06	0	1.86	2.24	0	0.4	0.39	0
Q9UJU6	DBNL	1	9.28187e+06	4.18435e+06	13114285	1.12705e+07	3.46085e+06	1.95	2.42	1.16	0.33	0.34	0
P09619	PDGFRB	0.67	1.66094e+06	1.24742e+06	0	3006232	1.9766e+06	0	0.97	0.88	0	0	0
Q01780	EXOSC10	1	6.34621e+06	3.9303e+06	3.94465e+06	3205874	1.18881e+07	0.87	0.81	3.29	0.02	0.02	0.13
P31350	RRM2	1	927121	573143	1.14992e+06	1490633	140806	1.18	1.54	0.92	0.26	0.21	0
P18206	VCL	0.67	154874	115065	0	275560	189063	0	1.09	1.07	0	0.1	0
O60506	SYNCRIP	1	2.16544e+07	1.78873e+06	1.91399e+07	2.31509e+07	2.26724e+07	0.88	0.99	1.21	0.01	0.01	0
P05198	EIF2S1	1	1.24944e+07	2.37142e+06	1.54393e+07	1.24115e+07	9.63231e+06	1.11	0.98	0.98	0.01	0	0
A1L0T0	ILVBL	1	374699	138590	561665	332146	230286	1.16	1.02	0.99	0	0	0
P07437	TUBB	1	1.35729e+08	1.13321e+07	151332460	1.31093e+08	1.24761e+08	0.7	0.62	0.74	0	0	0
Q9Y490	TLN1	1	6.80459e+07	1.25786e+07	8.27344e+07	6.93917e+07	5.20116e+07	1.29	1.02	0.96	0.04	0.02	0.01
P43246	MSH2	1	2.92652e+06	618534	3.61188e+06	2.11311e+06	3.05458e+06	0.7	0.55	0.81	0	0	0
P39748	FEN1	1	2.79711e+07	6.16728e+06	19262024	32734192	3.19171e+07	0.7	0.98	1.25	0	0	0
P43243	MATR3	1	7.92185e+06	662679	8531199	8233804	7.00054e+06	0.96	0.84	0.9	0	0	0
P23381	WARS	1	1.51572e+06	629679	1728552	2158158	660464	1.05	1.09	0.76	0	0	0
Q66PJ3	ARL6IP4	1	1.05128e+07	5.87233e+06	5.29115e+06	7530991	18716211	0.61	0.72	1.98	0.01	0.01	0.03
P49006	MARCKSL1	1	877187	411560	1452347	666845	512369	1.45	1.02	0.99	0.09	0.01	0
O75915	ARL6IP5	1	1.03096e+06	101684	1.16702e+06	922606	1.00327e+06	1.3	1.13	1.27	0	0	0
P41223	BUD31	1	411283	105783	265435	513038	455375	0.96	0.94	0.98	0	0	0
Q9UGI8	TES	1	4.74142e+06	1.82886e+06	6.92306e+06	4.8537e+06	2.4475e+06	1.23	1.07	0.73	0.25	0.01	0
Q9Y3D7	PAM16	0.33	32554.9	46039.6	0	0	97664.7	0	0	1.09	0	0	0
P83111	LACTB	0.33	57410.6	81190.8	172232	0	0	1.07	0	0	0	0	0
Q9NTI5	PDS5B	0.67	617169	617385	0	390896	1.46061e+06	0	1.13	1.8	0	0.19	0.33
P00374	DHFR	1	1841288	423231	2.42669e+06	1656607	1.44057e+06	0.95	0.86	0.92	0.09	0	0
P27708	CAD	1	1.09349e+07	673641	11548652	9997024	11259050	0.82	0.67	0.91	0	0	0
Q7Z6B7	SRGAP1	0.33	225143	318401	675430	0	0	1.07	0	0	0	0	0
Q8TEQ6	GEMIN5	0.33	207736	293782	623207	0	0	1.25	0	0	0	0	0
Q4G0J3	LARP7	0.33	32436.6	45872.2	0	97309.7	0	0	1.05	0	0	0	0
Q92804	TAF15	1	7.27654e+06	904227	6.46553e+06	6.8258e+06	8.53828e+06	0.84	0.82	1.19	0.02	0.02	0.01
Q13283	G3BP1	1	1.5732e+07	5.30279e+06	1.31497e+07	2.31206e+07	10925816	0.99	1.68	1.06	0	0.16	0
Q8NEJ9	NGDN	1	521370	275038	356852	298392	908866	0.7	0.65	0.94	0	0	0
Q96BZ8	LENG1	1	2.44023e+06	2.92245e+06	49382.3	6555232	716079	0.55	2.51	0.83	0	0	0
Q96EY4	TMA16	1	1.10362e+06	980567	529751	297276	2.48385e+06	0.53	0.45	1.15	0	0	0
Q709C8	VPS13C	0.67	2.1349e+06	1.89409e+06	1801272	0	4.60343e+06	0.49	0	1.15	0	0	0.09
Q92643	PIGK	0.33	43655.4	61738.1	130966	0	0	1.1	0	0	0	0	0
Q13045	FLII	1	2.53504e+06	562430	2.33716e+06	1966801	3301154	0.86	0.8	1.27	0.02	0.02	0.01
Q8N0T1	C8ORF59	1	1.11538e+06	553939	379519	1250597	1.71602e+06	0.99	1.34	1.75	0	0	0
Q9UJZ1	STOML2	1	1.63477e+06	522681	2.34701e+06	1.1074e+06	1449907	0.8	0.5	0.62	0	0	0
P23258	TUBG1	1	736774	657894	393437	1.65733e+06	159559	0.73	1.12	0.65	0	0.33	0
Q14558	PRPSAP1	0.67	409559	302465	0	507457	721220	0	1.09	1.24	0	0	0
Q86TB9	PATL1	1	398535	250577	732593	333916	129097	1.05	0.98	0.89	0.01	0	0
P04004	VTN	1	814105	691434	448111	1.78238e+06	211826	0.7	1.08	0.63	0	0	0
Q8WX93	PALLD	1	4.37041e+06	457820	4.58959e+06	3.73322e+06	4.78843e+06	0.95	0.64	0.91	0	0	0
P20042	EIF2S2	1	1.34732e+07	2.06801e+06	10999316	16061046	13359143	0.68	0.88	0.98	0	0	0
P41240	CSK	0.33	29980.1	42398.3	0	0	89940.3	0	0	0.92	0	0	0
Q9GZZ1	NAA50	0.67	282465	286784	675745	171650	0	1.43	1.1	0	0	0	0
O96008	TOMM40	1	5.95101e+06	389054	6387460	5442651	6.02292e+06	0.84	0.73	1	0	0	0
O43292	GPAA1	0.33	158546	224218	0	475639	0	0	1.27	0	0	0	0
O43290	SART1	1	1.19463e+06	976073	228430	823951	2.5315e+06	0.45	0.56	1.13	0	0	0
Q99700	ATXN2	0.33	238096	336719	0	714289	0	0	0.74	0	0	0	0
Q05209	PTPN12	1	371485	317062	806674	247433	60347.3	1.11	0.97	0.88	0	0	0
[truncated: 369 more rows]

## Sheet: Epsin1-v5-TurboID_wsn33
PROTID	GENE	preyFreq	preyAvg_AvgCounts	preySD_AvgCounts	EPSIN_NEG_AVG_SPC	EPSIN_TRE_AVG_SPC	GFP_TRE_AVG_SPC	EPSIN_NEG_FC_A	EPSIN_TRE_FC_A	GFP_TRE_FC_A	EPSIN_NEG_SP	EPSIN_TRE_SP	GFP_TRE_SP
Q9Y6I3	EPN1	1	1.23497e+09	8.80432e+08	1.71353e+09	1.99116e+09	209065	674.68	921.55	0.9	1	1	0
Q14677	CLINT1	1	2.24604e+08	1.56989e+08	305314599	3.63366e+08	5132016	31.14	36.75	0.8	0.99	1	0
Q9UBC2	EPS15L1	1	8.39814e+07	6.61589e+07	1.62378e+08	89009648	556601	51.36	33.83	0.89	1	1	0
Q9NZM3	ITSN2	0.67	4.10073e+07	2.97571e+07	6.96981e+07	5.33239e+07	0	33	29.53	0	1	1	0
P49757	NUMB	0.67	3.47394e+07	2.59031e+07	62175721	4.20425e+07	0	34.59	26.01	0	1	1	0
Q92859	NEO1	0.67	1.57239e+07	1.86378e+07	5.26596e+06	4.19058e+07	0	3.16	24.49	0	0.67	0.98	0
Q15811	ITSN1	0.67	2.36514e+07	1.67241e+07	3.54603e+07	3.5494e+07	0	18.72	21.99	0	0.97	1	0
O95208	EPN2	1	2.42404e+07	1.72118e+07	3.87962e+07	3.38582e+07	66743.7	19.79	18.28	0.9	1	1	0
Q13492	PICALM	1	9.51899e+07	6.40907e+07	150677411	1.29513e+08	5.37946e+06	12.76	12.37	0.82	0.99	1	0
O75165	DNAJC13	1	10402537	1.39839e+07	542446	30178755	486410	0.84	11.93	0.89	0	0.67	0
P98082	DAB2	0.67	1.44173e+07	1.06052e+07	2.52053e+07	1.80466e+07	0	15.17	11.72	0	1	1	0
Q8WU79	SMAP2	0.67	1.27572e+07	9.19151e+06	2.12959e+07	16975798	0	12.04	11.12	0	0.67	1	0
P63010	AP2B1	1	3.22248e+07	2.4157e+07	6.06038e+07	3.45069e+07	1.56367e+06	13.12	9.76	0.99	0.93	1	0
Q92692	NECTIN2	0.67	8.25613e+06	5.84541e+06	1.27454e+07	1.2023e+07	0	6.86	8.13	0	0.64	1	0
O00443	PIK3C2A	1	1.03657e+07	7.51353e+06	1.77308e+07	1.3316e+07	50189	8.44	7.38	0.86	1	1	0
Q14160	SCRIB	1	3.67545e+07	3.87641e+07	90528062	1.91032e+07	632340	22.94	7.33	0.83	0.67	0.99	0
Q9P0V3	SH3BP4	0.67	1.43293e+07	1.02285e+07	1.97797e+07	2.32082e+07	0	5.97	7.3	0	0.99	1	0
P42566	EPS15	0.67	8.36698e+06	6.15995e+06	14651122	1.04498e+07	0	8.12	7.19	0	0.63	0.91	0
O95782	AP2A1	1	1.56952e+07	1.29384e+07	31971575	14796706	317401	11.09	7.04	0.9	0.7	1	0
P00533	EGFR	0.67	9.60084e+06	6.80084e+06	1.48963e+07	13906183	0	6.58	6.64	0	0.71	0.98	0
Q6RFH5	WDR74	0.33	2.85222e+06	4.03365e+06	0	8.55665e+06	0	0	5.97	0	0	0.67	0
O94973	AP2A2	1	2.73379e+07	1.78091e+07	4.41978e+07	3.51114e+07	2704393	6.39	5.92	0.79	0.58	0.76	0
Q9UM54	MYO6	1	4.05298e+07	2.49941e+07	6.22937e+07	5.37685e+07	5.52717e+06	5.3	5.92	0.84	0.65	0.67	0
Q9NSY1	BMP2K	0.67	6.35445e+06	4.90761e+06	1.19488e+07	7.11452e+06	0	6.41	5.28	0	0.34	0.66	0
P52594	AGFG1	1	9.80958e+08	5.77951e+08	1439208880	1337960320	1.65704e+08	4.97	5.02	0.77	0.52	0.87	0
Q8IYB5	SMAP1	1	6.90257e+07	4.09887e+07	108991179	8.54046e+07	1.26812e+07	4.3	3.95	0.8	0.35	0.62	0
O43865	AHCYL1	0.67	7.53991e+06	5.98622e+06	1.46437e+07	7.97602e+06	0	4.68	3.63	0	0.49	0.71	0
Q9BW04	SARG	1	3.87645e+06	3.67441e+06	460637	8975684	2193017	0.62	2.88	1.2	0	0.65	0
P46782	RPS5	1	34149440	5.33279e+06	2.75593e+07	4.06203e+07	34268753	2.08	2.68	2.63	0.33	0.65	0.33
Q9UBX3	SLC25A10	1	6.35742e+06	3.15038e+06	6004788	1.038e+07	2687426	1.42	2.66	1.15	0.33	0.76	0
Q14690	PDCD11	1	1.42634e+06	1.45279e+06	572548	3.47163e+06	234849	1.15	2.65	1.04	0.1	0.65	0
Q8IWW6	ARHGAP12	1	6.87349e+06	4.22958e+06	1.28331e+07	4.33684e+06	3450532	4.96	2.45	2.42	0.67	0.65	0.34
Q9Y5X1	SNX9	0.67	2.83127e+06	2.34881e+06	5.75134e+06	2742467	0	2.99	2.3	0	0.33	0.65	0
O43747	AP1G1	1	954804	771549	586835	2028385	249192	1.37	2.16	1.12	0.34	0.67	0.04

## Sheet: Epsin1-v5-TurboID_uninfected
PROTID	GENE	preyFreq	preyAvg_AvgCounts	preySD_AvgCounts	EPSIN_NEG_AVG_SPC	EPSIN_TRE_AVG_SPC	GFP_TRE_AVG_SPC	EPSIN_NEG_FC_A	EPSIN_TRE_FC_A	GFP_TRE_FC_A	EPSIN_NEG_SP	EPSIN_TRE_SP	GFP_TRE_SP		Note
Q9UPQ9	TNRC6B	1	1.82216e+06	857949	2.1657e+06	2658156	642618	2.2	2.39	1.37	0.84	0.57	0.15
Q5SW79	CEP170	0.67	1.25366e+06	1.29371e+06	3.03451e+06	0	726469	2.26	0	1.39	0.67	0	0.07
P21980	TGM2	1	4.00317e+06	2.21578e+06	5.99591e+06	5.10114e+06	912470	2.57	1.8	0.76	0.63	0.33	0
P51659	HSD17B4	1	1.95285e+07	2.19132e+07	6.09669e+06	2.05828e+06	5.04306e+07	2.74	1.17	20.25	0.61	0.01	0.46
Q92859	NEO1	0.67	1.57239e+07	1.86378e+07	5.26596e+06	4.19058e+07	0	3.16	24.49	0	0.67	0.98	0
Q8ND56	LSM14A	1	1.73917e+07	7.41449e+06	2.51309e+07	7395093	19649161	4.33	1.66	4.64	0.67	0.64	0.66		*also detected in GFP control
Q8IWW6	ARHGAP12	1	6.87349e+06	4.22958e+06	1.28331e+07	4.33684e+06	3450532	4.96	2.45	2.42	0.67	0.65	0.34
Q9UM54	MYO6	1	4.05298e+07	2.49941e+07	6.22937e+07	5.37685e+07	5.52717e+06	5.3	5.92	0.84	0.65	0.67	0
Q9P0V3	SH3BP4	0.67	1.43293e+07	1.02285e+07	1.97797e+07	2.32082e+07	0	5.97	7.3	0	0.99	1	0
P00533	EGFR	0.67	9.60084e+06	6.80084e+06	1.48963e+07	13906183	0	6.58	6.64	0	0.71	0.98	0
Q92692	NECTIN2	0.67	8.25613e+06	5.84541e+06	1.27454e+07	1.2023e+07	0	6.86	8.13	0	0.64	1	0
Q9UBP9	GULP1	0.33	2.82929e+06	4.00122e+06	8.48788e+06	0	0	6.9	0	0	0.66	0	0
P42566	EPS15	0.67	8.36698e+06	6.15995e+06	14651122	1.04498e+07	0	8.12	7.19	0	0.63	0.91	0
O00443	PIK3C2A	1	1.03657e+07	7.51353e+06	1.77308e+07	1.3316e+07	50189	8.44	7.38	0.86	1	1	0
P22314	UBA1	0.67	9.37688e+06	1.27193e+07	2.73592e+07	0	771405	8.47	0	1.04	0.67	0	0
O95782	AP2A1	1	1.56952e+07	1.29384e+07	31971575	14796706	317401	11.09	7.04	0.9	0.7	1	0
Q96SQ9	CYP2S1	1	5.94149e+06	7.23273e+06	16168043	1.00638e+06	650048	11.37	0.94	0.85	0.64	0	0
Q8WU79	SMAP2	0.67	1.27572e+07	9.19151e+06	2.12959e+07	16975798	0	12.04	11.12	0	0.67	1	0
Q13492	PICALM	1	9.51899e+07	6.40907e+07	150677411	1.29513e+08	5.37946e+06	12.76	12.37	0.82	0.99	1	0
P63010	AP2B1	1	3.22248e+07	2.4157e+07	6.06038e+07	3.45069e+07	1.56367e+06	13.12	9.76	0.99	0.93	1	0
P98082	DAB2	0.67	1.44173e+07	1.06052e+07	2.52053e+07	1.80466e+07	0	15.17	11.72	0	1	1	0
Q15811	ITSN1	0.67	2.36514e+07	1.67241e+07	3.54603e+07	3.5494e+07	0	18.72	21.99	0	0.97	1	0
O95208	EPN2	1	2.42404e+07	1.72118e+07	3.87962e+07	3.38582e+07	66743.7	19.79	18.28	0.9	1	1	0
Q14160	SCRIB	1	3.67545e+07	3.87641e+07	90528062	1.91032e+07	632340	22.94	7.33	0.83	0.67	0.99	0
Q63HN8	RNF213	1	6.53151e+07	4.81146e+07	1.22468e+08	4.75936e+06	68717644	26.38	0.83	13.63	0.67	0	0.33
Q14677	CLINT1	1	2.24604e+08	1.56989e+08	305314599	3.63366e+08	5132016	31.14	36.75	0.8	0.99	1	0
Q9NZM3	ITSN2	0.67	4.10073e+07	2.97571e+07	6.96981e+07	5.33239e+07	0	33	29.53	0	1	1	0
P49757	NUMB	0.67	3.47394e+07	2.59031e+07	62175721	4.20425e+07	0	34.59	26.01	0	1	1	0
Q9UBC2	EPS15L1	1	8.39814e+07	6.61589e+07	1.62378e+08	89009648	556601	51.36	33.83	0.89	1	1	0
Q9Y6I3	EPN1	1	1.23497e+09	8.80432e+08	1.71353e+09	1.99116e+09	209065	674.68	921.55	0.9	1	1	0

## Sheet: GFP-v5-TurboID_wsn33
PROTID	GENE	preyFreq	preyAvg_AvgCounts	preySD_AvgCounts	EPSIN_NEG_AVG_SPC	EPSIN_TRE_AVG_SPC	GFP_TRE_AVG_SPC	EPSIN_NEG_FC_A	EPSIN_TRE_FC_A	GFP_TRE_FC_A	EPSIN_NEG_SP	EPSIN_TRE_SP	GFP_TRE_SP
Q8ND56	LSM14A	1	1.73917e+07	7.41449e+06	2.51309e+07	7395093	19649161	4.33	1.66	4.64	0.67	0.64	0.66
