# Supplementary material for: Proximity labelling of internalizing influenza A viruses reveals a role for neogenin in virus uptake
Source: PLoS Pathog. 2025 Jul 7;21(7):e1013338. doi: 10.1371/journal.ppat.1013338 (PMC12258580; doi:10.1371/journal.ppat.1013338)
Supplement: S2 Table — (XLSX) [file ppat.1013338.s002.xlsx]

## Sheet: EPN1-v5-TurboID, uninfected
GO term analysis of potential interactors detected in uninfected, EPN1-v5-TurboID expressing cells
Key
MF	Molecular Function
BP	Biological Process
CC	Cellular component
sour+A4:P24ce	term_name	term_id	highlighted	adjusted_p_value	negative_log10_of_adjusted_p_value	term_size	query_size	intersection_size	effective_domain_size	intersections
GO:MF	clathrin binding	GO:0030276	TRUE	3.05e-08	7.51501	58	28	6	20212	EPN1,CLINT1,EPN2,AP2B1,PICALM,PIK3C2A
GO:MF	cadherin binding	GO:0045296	TRUE	4.42e-08	7.35487	335	28	9	20212	EPS15L1,NUMB,CLINT1,SCRIB,EPN2,PICALM,EPS15,EGFR,NEO1
GO:MF	cell adhesion molecule binding	GO:0050839	FALSE	1.39e-07	6.85675	561	28	10	20212	EPS15L1,NUMB,CLINT1,SCRIB,EPN2,PICALM,EPS15,NECTIN2,EGFR,NEO1
GO:MF	clathrin adaptor activity	GO:0035615	TRUE	9.04669e-05	4.04351	18	28	3	20212	DAB2,AP2B1,AP2A1
GO:MF	cargo adaptor activity	GO:0140312	FALSE	9.04669e-05	4.04351	19	28	3	20212	DAB2,AP2B1,AP2A1
GO:MF	low-density lipoprotein particle receptor binding	GO:0050750	TRUE	0.00015674	3.80482	24	28	3	20212	DAB2,PICALM,AP2A1
GO:MF	lipoprotein particle receptor binding	GO:0070325	FALSE	0.000241422	3.61722	29	28	3	20212	DAB2,PICALM,AP2A1
GO:MF	GTPase regulator activity	GO:0030695	FALSE	0.0103055	1.98693	492	28	5	20212	ITSN2,ITSN1,SMAP2,SH3BP4,ARHGAP12
GO:MF	phospholipid binding	GO:0005543	TRUE	0.0103055	1.98693	483	28	5	20212	EPN1,CLINT1,EPN2,PICALM,PIK3C2A
GO:MF	nucleoside-triphosphatase regulator activity	GO:0060589	TRUE	0.0103055	1.98693	492	28	5	20212	ITSN2,ITSN1,SMAP2,SH3BP4,ARHGAP12
GO:MF	peptide noradrenalinyltransferase activity	GO:0120298	TRUE	0.0145094	1.83835	1	28	1	20212	TGM2
GO:MF	histone serotonyltransferase activity	GO:0120295	TRUE	0.0145094	1.83835	1	28	1	20212	TGM2
GO:MF	peptide dopaminyltransferase activity	GO:0120296	FALSE	0.0145094	1.83835	1	28	1	20212	TGM2
GO:MF	peptide serotonyltransferase activity	GO:0120294	FALSE	0.0145094	1.83835	1	28	1	20212	TGM2
GO:MF	histone dopaminyltransferase activity	GO:0120297	TRUE	0.0145094	1.83835	1	28	1	20212	TGM2
GO:MF	protein-glutamine glutaminase activity	GO:0050568	TRUE	0.0145094	1.83835	1	28	1	20212	TGM2
GO:MF	minus-end directed microfilament motor activity	GO:0060001	TRUE	0.0145094	1.83835	1	28	1	20212	MYO6
GO:MF	3alpha,7alpha,12alpha-trihydroxy-5beta-cholest-24-enoyl-CoA hydratase activity	GO:0033989	TRUE	0.0145094	1.83835	1	28	1	20212	HSD17B4
GO:MF	peptide histaminyltransferase activity	GO:0120299	TRUE	0.0145094	1.83835	1	28	1	20212	TGM2
GO:MF	protein binding	GO:0005515	FALSE	0.0192297	1.71603	14838	28	27	20212	EPN1,EPS15L1,NUMB,ITSN2,CLINT1,SCRIB,EPN2,ITSN1,DAB2,AP2B1,PICALM,SMAP2,CYP2S1,AP2A1,UBA1,PIK3C2A,EPS15,NECTIN2,EGFR,SH3BP4,MYO6,ARHGAP12,NEO1,HSD17B4,TGM2,CEP170,TNRC6B
GO:MF	(3R)-hydroxyacyl-CoA dehydrogenase (NAD) activity	GO:0106386	TRUE	0.023956	1.62059	2	28	1	20212	HSD17B4
GO:MF	17-beta-hydroxysteroid dehydrogenase (NAD+) activity	GO:0044594	TRUE	0.023956	1.62059	2	28	1	20212	HSD17B4
GO:MF	thromboxane-A synthase activity	GO:0004796	TRUE	0.023956	1.62059	2	28	1	20212	CYP2S1
GO:MF	hydro-lyase activity	GO:0016836	FALSE	0.0240043	1.61971	59	28	2	20212	CYP2S1,HSD17B4
GO:MF	calcium ion binding	GO:0005509	TRUE	0.0240043	1.61971	726	28	5	20212	EPS15L1,ITSN2,ITSN1,EPS15,TGM2
GO:MF	epidermal growth factor receptor activity	GO:0005006	TRUE	0.0294975	1.53022	3	28	1	20212	EGFR
GO:MF	molecular adaptor activity	GO:0060090	TRUE	0.0294975	1.53022	1136	28	6	20212	ITSN2,SCRIB,ITSN1,DAB2,AP2B1,AP2A1
GO:MF	12-hydroxyheptadecatrienoic acid synthase activity	GO:0036134	TRUE	0.0294975	1.53022	3	28	1	20212	CYP2S1
GO:MF	epidermal growth factor binding	GO:0048408	TRUE	0.0323677	1.48989	4	28	1	20212	EGFR
GO:MF	lipid binding	GO:0008289	FALSE	0.0323677	1.48989	841	28	5	20212	EPN1,CLINT1,EPN2,PICALM,PIK3C2A
GO:MF	carbon-oxygen lyase activity	GO:0016835	FALSE	0.0323677	1.48989	76	28	2	20212	CYP2S1,HSD17B4
GO:MF	exogenous protein binding	GO:0140272	FALSE	0.0323677	1.48989	80	28	2	20212	NECTIN2,EGFR
GO:MF	ubiquitin activating enzyme activity	GO:0004839	TRUE	0.0323677	1.48989	4	28	1	20212	UBA1
GO:MF	virus receptor activity	GO:0001618	FALSE	0.0323677	1.48989	79	28	2	20212	NECTIN2,EGFR
GO:MF	enzyme regulator activity	GO:0030234	FALSE	0.043419	1.36232	1296	28	6	20212	ITSN2,ITSN1,SMAP2,EGFR,SH3BP4,ARHGAP12
GO:MF	hydroperoxy icosatetraenoate dehydratase activity	GO:0106256	TRUE	0.0480507	1.3183	7	28	1	20212	CYP2S1
GO:MF	1-phosphatidylinositol-4,5-bisphosphate 3-kinase activity	GO:0046934	TRUE	0.0480507	1.3183	7	28	1	20212	PIK3C2A
GO:MF	3-hydroxyacyl-CoA dehydrogenase activity	GO:0003857	TRUE	0.0480507	1.3183	7	28	1	20212	HSD17B4
GO:MF	1-phosphatidylinositol-4-phosphate 3-kinase activity	GO:0035005	TRUE	0.0480507	1.3183	7	28	1	20212	PIK3C2A
GO:MF	nitric-oxide synthase regulator activity	GO:0030235	TRUE	0.0480507	1.3183	7	28	1	20212	EGFR
GO:BP	endocytosis	GO:0006897	TRUE	2.61e-21	20.5827	704	27	20	21031	EPN1,EPS15L1,NUMB,ITSN2,CLINT1,SCRIB,EPN2,ITSN1,DAB2,AP2B1,PICALM,AP2A1,PIK3C2A,EPS15,GULP1,EGFR,SH3BP4,MYO6,ARHGAP12,TGM2
GO:BP	import into cell	GO:0098657	FALSE	2.92e-19	18.5342	923	27	20	21031	EPN1,EPS15L1,NUMB,ITSN2,CLINT1,SCRIB,EPN2,ITSN1,DAB2,AP2B1,PICALM,AP2A1,PIK3C2A,EPS15,GULP1,EGFR,SH3BP4,MYO6,ARHGAP12,TGM2
GO:BP	vesicle-mediated transport	GO:0016192	FALSE	5.26e-15	14.279	1547	27	20	21031	EPN1,EPS15L1,NUMB,ITSN2,CLINT1,SCRIB,EPN2,ITSN1,DAB2,AP2B1,PICALM,AP2A1,PIK3C2A,EPS15,GULP1,EGFR,SH3BP4,MYO6,ARHGAP12,TGM2
GO:BP	receptor-mediated endocytosis	GO:0006898	FALSE	1.61e-10	9.79273	256	27	10	21031	NUMB,ITSN2,SCRIB,ITSN1,DAB2,AP2B1,PICALM,AP2A1,EPS15,EGFR
GO:BP	clathrin coat assembly	GO:0048268	TRUE	4.41e-09	8.35515	17	27	5	21031	CLINT1,DAB2,PICALM,PIK3C2A,EPS15
GO:BP	clathrin-dependent endocytosis	GO:0072583	FALSE	6.52e-09	8.18602	47	27	6	21031	ITSN2,ITSN1,DAB2,AP2B1,PICALM,AP2A1
GO:BP	postsynaptic neurotransmitter receptor internalization	GO:0098884	FALSE	2.35e-08	7.62851	25	27	5	21031	NUMB,SCRIB,AP2B1,AP2A1,EPS15
GO:BP	postsynaptic endocytosis	GO:0140239	FALSE	2.35e-08	7.62851	25	27	5	21031	NUMB,SCRIB,AP2B1,AP2A1,EPS15
GO:BP	vesicle-mediated transport in synapse	GO:0099003	FALSE	3.66e-08	7.43665	223	27	8	21031	NUMB,ITSN2,SCRIB,ITSN1,AP2B1,PICALM,AP2A1,EPS15
GO:BP	localization	GO:0051179	FALSE	3.66e-08	7.43665	5520	27	23	21031	EPN1,EPS15L1,NUMB,ITSN2,CLINT1,RNF213,SCRIB,EPN2,ITSN1,DAB2,AP2B1,PICALM,AP2A1,PIK3C2A,EPS15,GULP1,NECTIN2,EGFR,SH3BP4,MYO6,ARHGAP12,NEO1,TGM2
GO:BP	establishment of localization	GO:0051234	FALSE	3.66e-08	7.43665	4881	27	22	21031	EPN1,EPS15L1,NUMB,ITSN2,CLINT1,SCRIB,EPN2,ITSN1,DAB2,AP2B1,PICALM,AP2A1,PIK3C2A,EPS15,GULP1,NECTIN2,EGFR,SH3BP4,MYO6,ARHGAP12,NEO1,TGM2
GO:BP	transport	GO:0006810	FALSE	4.15e-08	7.38154	4350	27	21	21031	EPN1,EPS15L1,NUMB,ITSN2,CLINT1,SCRIB,EPN2,ITSN1,DAB2,AP2B1,PICALM,AP2A1,PIK3C2A,EPS15,GULP1,EGFR,SH3BP4,MYO6,ARHGAP12,NEO1,TGM2
GO:BP	neurotransmitter receptor internalization	GO:0099590	FALSE	5.45e-08	7.26335	32	27	5	21031	NUMB,SCRIB,AP2B1,AP2A1,EPS15
GO:BP	receptor internalization	GO:0031623	FALSE	1.31582e-06	5.8808	128	27	6	21031	NUMB,SCRIB,AP2B1,PICALM,AP2A1,EPS15
GO:BP	synaptic vesicle endocytosis	GO:0048488	FALSE	3.17098e-06	5.49881	72	27	5	21031	ITSN2,SCRIB,ITSN1,AP2B1,PICALM
GO:BP	presynaptic endocytosis	GO:0140238	FALSE	3.18859e-06	5.4964	73	27	5	21031	ITSN2,SCRIB,ITSN1,AP2B1,PICALM
GO:BP	endosomal transport	GO:0016197	FALSE	5.06066e-06	5.29579	286	27	7	21031	EPS15L1,ITSN2,SCRIB,ITSN1,DAB2,PICALM,EPS15
GO:BP	synaptic vesicle recycling	GO:0036465	FALSE	5.43109e-06	5.26511	83	27	5	21031	ITSN2,SCRIB,ITSN1,AP2B1,PICALM
GO:BP	regulation of postsynaptic membrane neurotransmitter receptor levels	GO:0099072	FALSE	9.12985e-06	5.03954	93	27	5	21031	NUMB,SCRIB,AP2B1,AP2A1,EPS15
GO:BP	regulation of receptor-mediated endocytosis	GO:0048259	FALSE	2.01245e-05	4.69627	110	27	5	21031	NUMB,SCRIB,DAB2,PICALM,AP2A1
GO:BP	anatomical structure morphogenesis	GO:0009653	FALSE	8.41279e-05	4.07506	2684	27	14	21031	EPN1,NUMB,ITSN2,RNF213,SCRIB,EPN2,PICALM,PIK3C2A,NECTIN2,EGFR,MYO6,ARHGAP12,NEO1,TGM2
GO:BP	regulation of endocytosis	GO:0030100	FALSE	9.13914e-05	4.03909	283	27	6	21031	NUMB,SCRIB,DAB2,PICALM,AP2A1,TGM2
GO:BP	clathrin-dependent synaptic vesicle endocytosis	GO:0150007	FALSE	0.000105585	3.9764	2	27	2	21031	ITSN2,ITSN1
GO:BP	establishment of localization in cell	GO:0051649	FALSE	0.000129416	3.88801	1972	27	12	21031	EPS15L1,NUMB,ITSN2,SCRIB,ITSN1,DAB2,AP2B1,PICALM,AP2A1,EPS15,NECTIN2,MYO6
GO:BP	intracellular transport	GO:0046907	FALSE	0.00023893	3.62173	1371	27	10	21031	EPS15L1,ITSN2,SCRIB,ITSN1,DAB2,AP2B1,PICALM,AP2A1,EPS15,MYO6
GO:BP	system development	GO:0048731	FALSE	0.00023893	3.62173	3973	27	16	21031	EPN1,NUMB,ITSN2,RNF213,SCRIB,EPN2,DAB2,AP2B1,PICALM,AP2A1,PIK3C2A,EGFR,MYO6,NEO1,HSD17B4,TGM2
GO:BP	protein-containing complex localization	GO:0031503	FALSE	0.000252297	3.59809	195	27	5	21031	NUMB,SCRIB,AP2B1,AP2A1,EPS15
GO:BP	synaptic vesicle cycle	GO:0099504	FALSE	0.000275271	3.56024	200	27	5	21031	ITSN2,SCRIB,ITSN1,AP2B1,PICALM
GO:BP	negative regulation of protein localization to plasma membrane	GO:1903077	FALSE	0.000285269	3.54475	27	27	3	21031	NUMB,DAB2,PICALM
GO:BP	negative regulation of protein localization to cell periphery	GO:1904376	FALSE	0.000343899	3.46357	29	27	3	21031	NUMB,DAB2,PICALM
GO:BP	cellular localization	GO:0051641	FALSE	0.000357071	3.44725	3621	27	15	21031	EPS15L1,NUMB,ITSN2,SCRIB,ITSN1,DAB2,AP2B1,PICALM,AP2A1,EPS15,NECTIN2,EGFR,SH3BP4,MYO6,NEO1
GO:BP	macromolecule localization	GO:0033036	FALSE	0.000481277	3.31761	3210	27	14	21031	NUMB,RNF213,SCRIB,ITSN1,DAB2,AP2B1,PICALM,AP2A1,EPS15,GULP1,EGFR,SH3BP4,MYO6,NEO1
GO:BP	regulation of protein localization to plasma membrane	GO:1903076	FALSE	0.000506701	3.29525	109	27	4	21031	NUMB,DAB2,PICALM,EGFR
GO:BP	negative regulation of protein localization to membrane	GO:1905476	FALSE	0.000589387	3.2296	36	27	3	21031	NUMB,DAB2,PICALM
GO:BP	synaptic vesicle recycling via endosome	GO:0036466	FALSE	0.000692195	3.15977	5	27	2	21031	ITSN2,ITSN1
GO:BP	secretion	GO:0046903	FALSE	0.000813348	3.08972	963	27	8	21031	SCRIB,ITSN1,DAB2,PIK3C2A,EGFR,MYO6,NEO1,TGM2
GO:BP	sprouting angiogenesis	GO:0002040	FALSE	0.0008523	3.06941	128	27	4	21031	EPN1,RNF213,EPN2,PIK3C2A
GO:BP	neuron projection development	GO:0031175	FALSE	0.00111778	2.95164	1014	27	8	21031	NUMB,ITSN2,SCRIB,DAB2,PICALM,AP2A1,EGFR,NEO1
GO:BP	regulation of protein localization to cell periphery	GO:1904375	FALSE	0.00111791	2.95159	139	27	4	21031	NUMB,DAB2,PICALM,EGFR
GO:BP	multicellular organism development	GO:0007275	FALSE	0.00119641	2.92212	4643	27	16	21031	EPN1,NUMB,ITSN2,RNF213,SCRIB,EPN2,DAB2,AP2B1,PICALM,AP2A1,PIK3C2A,EGFR,MYO6,NEO1,HSD17B4,TGM2
GO:BP	protein localization to plasma membrane	GO:0072659	FALSE	0.00119641	2.92212	293	27	5	21031	NUMB,SCRIB,DAB2,PICALM,EGFR
GO:BP	anatomical structure development	GO:0048856	FALSE	0.00119725	2.92181	5899	27	18	21031	EPN1,NUMB,ITSN2,RNF213,SCRIB,EPN2,DAB2,AP2B1,PICALM,AP2A1,PIK3C2A,NECTIN2,EGFR,MYO6,ARHGAP12,NEO1,HSD17B4,TGM2
GO:BP	neurogenesis	GO:0022008	FALSE	0.00119725	2.92181	1742	27	10	21031	NUMB,ITSN2,SCRIB,DAB2,PICALM,AP2A1,EGFR,MYO6,NEO1,TGM2
GO:BP	regulation of vesicle-mediated transport	GO:0060627	FALSE	0.00150008	2.82389	522	27	6	21031	NUMB,SCRIB,DAB2,PICALM,AP2A1,TGM2
GO:BP	protein transport	GO:0015031	FALSE	0.00152121	2.81781	1424	27	9	21031	SCRIB,ITSN1,DAB2,AP2B1,AP2A1,EPS15,EGFR,MYO6,NEO1
GO:BP	neuron differentiation	GO:0030182	FALSE	0.00154668	2.8106	1431	27	9	21031	NUMB,ITSN2,SCRIB,DAB2,PICALM,AP2A1,EGFR,MYO6,NEO1
GO:BP	synaptic vesicle endosomal processing	GO:0099532	FALSE	0.0018498	2.73288	9	27	2	21031	ITSN2,ITSN1
GO:BP	protein localization	GO:0008104	FALSE	0.00187374	2.72729	2731	27	12	21031	NUMB,SCRIB,ITSN1,DAB2,AP2B1,PICALM,AP2A1,EPS15,EGFR,SH3BP4,MYO6,NEO1
GO:BP	cellular macromolecule localization	GO:0070727	FALSE	0.00191082	2.71878	2742	27	12	21031	NUMB,SCRIB,ITSN1,DAB2,AP2B1,PICALM,AP2A1,EPS15,EGFR,SH3BP4,MYO6,NEO1
GO:BP	secretion by cell	GO:0032940	FALSE	0.00193203	2.71399	827	27	7	21031	SCRIB,ITSN1,DAB2,PIK3C2A,EGFR,NEO1,TGM2
GO:BP	generation of neurons	GO:0048699	FALSE	0.00216927	2.66369	1514	27	9	21031	NUMB,ITSN2,SCRIB,DAB2,PICALM,AP2A1,EGFR,MYO6,NEO1
GO:BP	nitrogen compound transport	GO:0071705	FALSE	0.00217982	2.66158	1911	27	10	21031	SCRIB,ITSN1,DAB2,AP2B1,AP2A1,EPS15,EGFR,MYO6,NEO1,TGM2
GO:BP	neuron development	GO:0048666	FALSE	0.00217982	2.66158	1167	27	8	21031	NUMB,ITSN2,SCRIB,DAB2,PICALM,AP2A1,EGFR,NEO1
GO:BP	regulation of biological quality	GO:0065008	FALSE	0.00226075	2.64575	2846	27	12	21031	NUMB,SCRIB,DAB2,AP2B1,PICALM,CYP2S1,AP2A1,PIK3C2A,EPS15,EGFR,HSD17B4,TNRC6B
GO:BP	tube morphogenesis	GO:0035239	FALSE	0.00226075	2.64575	872	27	7	21031	EPN1,RNF213,SCRIB,EPN2,PIK3C2A,EGFR,TGM2
GO:BP	protein localization to cell periphery	GO:1990778	FALSE	0.00226075	2.64575	360	27	5	21031	NUMB,SCRIB,DAB2,PICALM,EGFR
GO:BP	organic substance transport	GO:0071702	FALSE	0.00226075	2.64575	2358	27	11	21031	SCRIB,ITSN1,DAB2,AP2B1,AP2A1,EPS15,GULP1,EGFR,MYO6,NEO1,TGM2
GO:BP	anatomical structure formation involved in morphogenesis	GO:0048646	FALSE	0.00226075	2.64575	1183	27	8	21031	EPN1,RNF213,SCRIB,EPN2,PIK3C2A,NECTIN2,NEO1,TGM2
GO:BP	regulation of protein localization to membrane	GO:1905475	FALSE	0.00226075	2.64575	184	27	4	21031	NUMB,DAB2,PICALM,EGFR
GO:BP	negative regulation of sprouting angiogenesis	GO:1903671	FALSE	0.00226075	2.64575	11	27	2	21031	EPN1,EPN2
GO:BP	plasma membrane bounded cell projection organization	GO:0120036	FALSE	0.00240493	2.6189	1570	27	9	21031	NUMB,ITSN2,SCRIB,DAB2,PICALM,AP2A1,NECTIN2,EGFR,NEO1
GO:BP	export from cell	GO:0140352	FALSE	0.0025435	2.59457	894	27	7	21031	SCRIB,ITSN1,DAB2,PIK3C2A,EGFR,NEO1,TGM2
GO:BP	regulation of transport	GO:0051049	FALSE	0.00261848	2.58195	1594	27	9	21031	NUMB,SCRIB,DAB2,PICALM,AP2A1,EGFR,MYO6,NEO1,TGM2
GO:BP	cell projection organization	GO:0030030	FALSE	0.00282432	2.54909	1613	27	9	21031	NUMB,ITSN2,SCRIB,DAB2,PICALM,AP2A1,NECTIN2,EGFR,NEO1
GO:BP	developmental process	GO:0032502	FALSE	0.00293777	2.53198	6453	27	18	21031	EPN1,NUMB,ITSN2,RNF213,SCRIB,EPN2,DAB2,AP2B1,PICALM,AP2A1,PIK3C2A,NECTIN2,EGFR,MYO6,ARHGAP12,NEO1,HSD17B4,TGM2
GO:BP	positive regulation of receptor recycling	GO:0001921	TRUE	0.00319738	2.49521	14	27	2	21031	SCRIB,EPS15
GO:BP	negative regulation of protein localization	GO:1903828	FALSE	0.00319738	2.49521	211	27	4	21031	NUMB,DAB2,PICALM,NEO1
GO:BP	biological process involved in interaction with host	GO:0051701	TRUE	0.00319738	2.49521	211	27	4	21031	SCRIB,EPS15,NECTIN2,EGFR
GO:BP	regulation of GTPase activity	GO:0043087	TRUE	0.00319738	2.49521	210	27	4	21031	SCRIB,PICALM,SH3BP4,TGM2
GO:BP	regulation of postsynaptic neurotransmitter receptor internalization	GO:0099149	FALSE	0.00459671	2.33755	17	27	2	21031	NUMB,SCRIB
GO:BP	Golgi to endosome transport	GO:0006895	TRUE	0.00459671	2.33755	17	27	2	21031	AP2A1,EPS15
GO:BP	tube development	GO:0035295	FALSE	0.0074908	2.12547	1091	27	7	21031	EPN1,RNF213,SCRIB,EPN2,PIK3C2A,EGFR,TGM2
GO:BP	cellular anatomical entity morphogenesis	GO:0032989	FALSE	0.0083683	2.07736	785	27	6	21031	NUMB,ITSN2,PICALM,NECTIN2,EGFR,NEO1
GO:BP	cell development	GO:0048468	FALSE	0.0083683	2.07736	2819	27	11	21031	NUMB,ITSN2,SCRIB,DAB2,PICALM,AP2A1,NECTIN2,EGFR,NEO1,HSD17B4,TGM2
GO:BP	establishment of protein localization	GO:0045184	FALSE	0.00916244	2.03799	1924	27	9	21031	SCRIB,ITSN1,DAB2,AP2B1,AP2A1,EPS15,EGFR,MYO6,NEO1
GO:BP	multicellular organismal-level iron ion homeostasis	GO:0060586	TRUE	0.00929064	2.03195	25	27	2	21031	PICALM,NEO1
GO:BP	regulation of receptor recycling	GO:0001919	FALSE	0.00929064	2.03195	25	27	2	21031	SCRIB,EPS15
GO:BP	membrane organization	GO:0061024	FALSE	0.00960055	2.0177	815	27	6	21031	PICALM,PIK3C2A,GULP1,NECTIN2,EGFR,ARHGAP12
GO:BP	regulation of cellular component organization	GO:0051128	FALSE	0.010383	1.98368	2425	27	10	21031	NUMB,ITSN2,SCRIB,DAB2,PICALM,AP2A1,EGFR,SH3BP4,NEO1,TGM2
GO:BP	regulation of non-canonical Wnt signaling pathway	GO:2000050	TRUE	0.010383	1.98368	27	27	2	21031	RNF213,DAB2
GO:BP	regulation of signaling	GO:0023051	FALSE	0.010383	1.98368	3437	27	12	21031	RNF213,SCRIB,EPN2,ITSN1,DAB2,EPS15,NECTIN2,EGFR,SH3BP4,ARHGAP12,NEO1,TGM2
GO:BP	gland morphogenesis	GO:0022612	FALSE	0.0110481	1.95671	129	27	3	21031	SCRIB,EGFR,TGM2
GO:BP	regulation of localization	GO:0032879	FALSE	0.0117793	1.92888	2018	27	9	21031	NUMB,SCRIB,DAB2,PICALM,AP2A1,EGFR,MYO6,NEO1,TGM2
GO:BP	biological process involved in symbiotic interaction	GO:0044403	FALSE	0.0126048	1.89946	319	27	4	21031	SCRIB,EPS15,NECTIN2,EGFR
GO:BP	epithelium development	GO:0060429	FALSE	0.0127502	1.89448	1225	27	7	21031	SCRIB,DAB2,EGFR,MYO6,ARHGAP12,HSD17B4,TGM2
GO:BP	nervous system development	GO:0007399	FALSE	0.0134679	1.8707	2531	27	10	21031	NUMB,ITSN2,SCRIB,DAB2,PICALM,AP2A1,EGFR,MYO6,NEO1,TGM2
GO:BP	positive regulation of GTPase activity	GO:0043547	FALSE	0.0137655	1.86121	142	27	3	21031	SCRIB,PICALM,TGM2
GO:BP	salivary gland morphogenesis	GO:0007435	FALSE	0.0142173	1.84718	33	27	2	21031	EGFR,TGM2
GO:BP	regulation of hydrolase activity	GO:0051336	FALSE	0.0156525	1.80542	604	27	5	21031	SCRIB,PICALM,EGFR,SH3BP4,TGM2
GO:BP	localization within membrane	GO:0051668	FALSE	0.0156525	1.80542	919	27	6	21031	NUMB,SCRIB,DAB2,PICALM,EPS15,EGFR
GO:BP	lipid ubiquitination	GO:0120323	TRUE	0.0161016	1.79313	1	27	1	21031	RNF213
GO:BP	symbiont-mediated perturbation of host immune response	GO:0052553	FALSE	0.0161016	1.79313	1	27	1	21031	SCRIB
GO:BP	perturbation of host innate immune response	GO:0052167	FALSE	0.0161016	1.79313	1	27	1	21031	SCRIB
GO:BP	symbiont-mediated suppression of host immune response	GO:0052562	FALSE	0.0161016	1.79313	1	27	1	21031	SCRIB
GO:BP	symbiont-mediated suppression of host interferon-mediated signaling pathway	GO:0140886	FALSE	0.0161016	1.79313	1	27	1	21031	SCRIB
GO:BP	symbiont-mediated suppression of host signal transduction pathway	GO:0052029	FALSE	0.0161016	1.79313	1	27	1	21031	SCRIB
GO:BP	symbiont-mediated perturbation of host signal transduction pathway	GO:0052027	FALSE	0.0161016	1.79313	1	27	1	21031	SCRIB
GO:BP	response to host immune response	GO:0052572	FALSE	0.0161016	1.79313	1	27	1	21031	SCRIB
GO:BP	cell morphogenesis	GO:0000902	FALSE	0.0161016	1.79313	986	27	6	21031	NUMB,ITSN2,SCRIB,PICALM,EGFR,NEO1
GO:BP	membrane bending	GO:0097753	FALSE	0.0161016	1.79313	1	27	1	21031	PICALM
GO:BP	lipid modification by small protein conjugation	GO:0120322	FALSE	0.0161016	1.79313	1	27	1	21031	RNF213
GO:BP	cellular response to epidermal growth factor stimulus	GO:0071364	TRUE	0.0161016	1.79313	42	27	2	21031	DAB2,EGFR
GO:BP	symbiont-mediated suppression of host innate immune response	GO:0052170	FALSE	0.0161016	1.79313	1	27	1	21031	SCRIB
GO:BP	perturbation by virus of host immune response	GO:0075528	FALSE	0.0161016	1.79313	1	27	1	21031	SCRIB
GO:BP	cellular response to serotonin	GO:1904015	TRUE	0.0161016	1.79313	1	27	1	21031	TGM2
GO:BP	regulation of metalloendopeptidase activity involved in amyloid precursor protein catabolic process	GO:1902962	TRUE	0.0161016	1.79313	1	27	1	21031	PICALM
GO:BP	positive regulation of signaling	GO:0023056	FALSE	0.0161016	1.79313	1778	27	8	21031	SCRIB,EPN2,DAB2,EPS15,NECTIN2,EGFR,NEO1,TGM2
GO:BP	symbiont-mediated perturbation of host defenses	GO:0030682	FALSE	0.0161016	1.79313	1	27	1	21031	SCRIB
GO:BP	leading edge cell differentiation	GO:0035026	TRUE	0.0161016	1.79313	1	27	1	21031	DAB2
GO:BP	symbiont-mediated suppression of host type I interferon-mediated signaling pathway	GO:0039502	FALSE	0.0161016	1.79313	1	27	1	21031	SCRIB
GO:BP	suppression by virus of host innate immune response	GO:0039503	FALSE	0.0161016	1.79313	1	27	1	21031	SCRIB
GO:BP	symbiont-mediated suppression of host JAK-STAT cascade	GO:0039514	FALSE	0.0161016	1.79313	1	27	1	21031	SCRIB
GO:BP	symbiont-mediated suppression of host JAK-STAT cascade via inhibition of STAT activity	GO:0039562	FALSE	0.0161016	1.79313	1	27	1	21031	SCRIB
GO:BP	symbiont-mediated suppression of host JAK-STAT cascade via inhibition of STAT1 activity	GO:0039563	FALSE	0.0161016	1.79313	1	27	1	21031	SCRIB
GO:BP	symbiont-mediated suppression of host JAK-STAT cascade via inhibition of STAT2 activity	GO:0039564	FALSE	0.0161016	1.79313	1	27	1	21031	SCRIB
GO:BP	symbiont entry into host	GO:0044409	FALSE	0.0161016	1.79313	163	27	3	21031	EPS15,NECTIN2,EGFR
GO:BP	symbiont-mediated suppression of host defenses	GO:0044414	FALSE	0.0161016	1.79313	1	27	1	21031	SCRIB
GO:BP	symbiont entry into host cell	GO:0046718	FALSE	0.0161016	1.79313	156	27	3	21031	EPS15,NECTIN2,EGFR
GO:BP	coreceptor-mediated virion attachment to host cell	GO:0046814	TRUE	0.0161016	1.79313	1	27	1	21031	NECTIN2
GO:BP	neurotransmitter receptor transport postsynaptic membrane to endosome	GO:0098968	FALSE	0.0161016	1.79313	1	27	1	21031	SCRIB
GO:BP	positive regulation of hydrolase activity	GO:0051345	FALSE	0.0161016	1.79313	378	27	4	21031	SCRIB,PICALM,EGFR,TGM2
GO:BP	negative regulation of metalloendopeptidase activity involved in amyloid precursor protein catabolic process	GO:1902963	FALSE	0.0161016	1.79313	1	27	1	21031	PICALM
GO:BP	response to serotonin	GO:1904014	FALSE	0.0161016	1.79313	1	27	1	21031	TGM2
GO:BP	salivary gland development	GO:0007431	FALSE	0.0161016	1.79313	36	27	2	21031	EGFR,TGM2
GO:BP	regulation of sprouting angiogenesis	GO:1903670	FALSE	0.0161016	1.79313	38	27	2	21031	EPN1,EPN2
GO:BP	neuron projection morphogenesis	GO:0048812	FALSE	0.0161016	1.79313	655	27	5	21031	NUMB,ITSN2,PICALM,EGFR,NEO1
GO:BP	plasma membrane bounded cell projection morphogenesis	GO:0120039	FALSE	0.0176785	1.75256	671	27	5	21031	NUMB,ITSN2,PICALM,EGFR,NEO1
GO:BP	cell projection morphogenesis	GO:0048858	FALSE	0.0181258	1.7417	676	27	5	21031	NUMB,ITSN2,PICALM,EGFR,NEO1
GO:BP	response to epidermal growth factor	GO:0070849	FALSE	0.018817	1.72545	46	27	2	21031	DAB2,EGFR
GO:BP	receptor recycling	GO:0001881	FALSE	0.0201628	1.69545	48	27	2	21031	SCRIB,EPS15
GO:BP	exocrine system development	GO:0035272	FALSE	0.0201628	1.69545	48	27	2	21031	EGFR,TGM2
GO:BP	cellular response to endogenous stimulus	GO:0071495	TRUE	0.0205344	1.68752	1432	27	7	21031	EPN2,DAB2,PIK3C2A,EGFR,SH3BP4,NEO1,TGM2
GO:BP	phagocytosis, engulfment	GO:0006911	FALSE	0.0213726	1.67014	50	27	2	21031	GULP1,ARHGAP12
GO:BP	inner ear auditory receptor cell differentiation	GO:0042491	FALSE	0.0213726	1.67014	50	27	2	21031	SCRIB,MYO6
GO:BP	regulation of cell growth	GO:0001558	FALSE	0.0224328	1.64912	424	27	4	21031	ITSN2,DAB2,EGFR,SH3BP4
GO:BP	blood vessel development	GO:0001568	FALSE	0.022652	1.64489	721	27	5	21031	EPN1,RNF213,EPN2,AP2B1,PIK3C2A
GO:BP	viral process	GO:0016032	FALSE	0.0230692	1.63697	429	27	4	21031	SCRIB,EPS15,NECTIN2,EGFR
GO:BP	positive regulation of receptor-mediated endocytosis	GO:0048260	FALSE	0.0241665	1.61679	54	27	2	21031	DAB2,AP2A1
GO:BP	establishment of vesicle localization	GO:0051650	FALSE	0.0247281	1.60681	205	27	3	21031	SCRIB,PICALM,MYO6
GO:BP	positive regulation of prolactin secretion	GO:1902722	TRUE	0.0261303	1.58286	2	27	1	21031	EGFR
GO:BP	symbiont-mediated perturbation of host cellular process	GO:0044068	FALSE	0.0261303	1.58286	2	27	1	21031	SCRIB
GO:BP	symbiont-mediated perturbation of host defense response	GO:0052031	FALSE	0.0261303	1.58286	2	27	1	21031	SCRIB
GO:BP	plasma membrane invagination	GO:0099024	FALSE	0.0261303	1.58286	59	27	2	21031	GULP1,ARHGAP12
GO:BP	response to host defenses	GO:0052200	FALSE	0.0261303	1.58286	2	27	1	21031	SCRIB
GO:BP	hair cell differentiation	GO:0035315	FALSE	0.0261303	1.58286	59	27	2	21031	SCRIB,MYO6
GO:BP	susceptibility to T cell mediated cytotoxicity	GO:0060370	TRUE	0.0261303	1.58286	2	27	1	21031	NECTIN2
GO:BP	protein deamination	GO:0018277	TRUE	0.0261303	1.58286	2	27	1	21031	TGM2
GO:BP	vasculature development	GO:0001944	FALSE	0.0261303	1.58286	752	27	5	21031	EPN1,RNF213,EPN2,AP2B1,PIK3C2A
GO:BP	virus-mediated perturbation of host defense response	GO:0019049	FALSE	0.0261303	1.58286	2	27	1	21031	SCRIB
GO:BP	response to host	GO:0075136	FALSE	0.0261303	1.58286	2	27	1	21031	SCRIB
GO:BP	very long-chain fatty-acyl-CoA metabolic process	GO:0036111	TRUE	0.0261303	1.58286	2	27	1	21031	HSD17B4
GO:BP	response to defenses of other organism	GO:0052173	FALSE	0.0261303	1.58286	2	27	1	21031	SCRIB
GO:BP	circulatory system development	GO:0072359	FALSE	0.0265351	1.57618	1130	27	6	21031	EPN1,RNF213,EPN2,AP2B1,PIK3C2A,EGFR
GO:BP	embryonic organ development	GO:0048568	TRUE	0.0270549	1.56775	463	27	4	21031	EPN1,SCRIB,EGFR,MYO6
GO:BP	vesicle localization	GO:0051648	FALSE	0.0285013	1.54513	224	27	3	21031	SCRIB,PICALM,MYO6
GO:BP	regulation of signal transduction	GO:0009966	FALSE	0.028511	1.54499	3010	27	10	21031	RNF213,EPN2,ITSN1,DAB2,NECTIN2,EGFR,SH3BP4,ARHGAP12,NEO1,TGM2
GO:BP	regulation of receptor internalization	GO:0002090	FALSE	0.0287851	1.54083	63	27	2	21031	NUMB,SCRIB
GO:BP	cellular component organization	GO:0016043	FALSE	0.0297082	1.52712	8151	27	18	21031	NUMB,ITSN2,CLINT1,RNF213,SCRIB,DAB2,PICALM,AP2A1,PIK3C2A,EPS15,GULP1,NECTIN2,EGFR,SH3BP4,MYO6,ARHGAP12,NEO1,TGM2
GO:BP	membrane invagination	GO:0010324	FALSE	0.031002	1.50861	66	27	2	21031	GULP1,ARHGAP12
GO:BP	establishment of organelle localization	GO:0051656	FALSE	0.031002	1.50861	486	27	4	21031	SCRIB,PICALM,NECTIN2,MYO6
GO:BP	phagocytosis	GO:0006909	FALSE	0.031033	1.50818	234	27	3	21031	GULP1,ARHGAP12,TGM2
GO:BP	signal release	GO:0023061	FALSE	0.0319959	1.49491	492	27	4	21031	SCRIB,DAB2,EGFR,TGM2
GO:BP	cochlear nucleus development	GO:0021747	TRUE	0.0326969	1.48549	3	27	1	21031	SCRIB
GO:BP	positive regulation of neurogenesis	GO:0050769	FALSE	0.0326969	1.48549	244	27	3	21031	NUMB,EGFR,TGM2
GO:BP	negative regulation of metalloendopeptidase activity	GO:1904684	FALSE	0.0326969	1.48549	3	27	1	21031	PICALM
GO:BP	protein localization to membrane	GO:0072657	FALSE	0.0326969	1.48549	828	27	5	21031	NUMB,SCRIB,DAB2,PICALM,EGFR
GO:BP	morphogenesis of an epithelium	GO:0002009	FALSE	0.0326969	1.48549	501	27	4	21031	SCRIB,EGFR,ARHGAP12,TGM2
GO:BP	inner ear receptor cell differentiation	GO:0060113	FALSE	0.0326969	1.48549	72	27	2	21031	SCRIB,MYO6
GO:BP	intracellular iron ion homeostasis	GO:0006879	TRUE	0.0326969	1.48549	71	27	2	21031	PICALM,NEO1
GO:BP	neuroblast division in subventricular zone	GO:0021849	TRUE	0.0326969	1.48549	3	27	1	21031	NUMB
GO:BP	hormone metabolic process	GO:0042445	TRUE	0.0326969	1.48549	242	27	3	21031	DAB2,CYP2S1,HSD17B4
GO:BP	receptor metabolic process	GO:0043112	FALSE	0.0326969	1.48549	72	27	2	21031	SCRIB,EPS15
GO:BP	positive regulation of mineralocorticoid secretion	GO:2000857	FALSE	0.0326969	1.48549	3	27	1	21031	DAB2
GO:BP	non-canonical Wnt signaling pathway	GO:0035567	FALSE	0.0326969	1.48549	70	27	2	21031	RNF213,DAB2
GO:BP	cell growth	GO:0016049	FALSE	0.0326969	1.48549	499	27	4	21031	ITSN2,DAB2,EGFR,SH3BP4
GO:BP	positive regulation of aldosterone secretion	GO:2000860	TRUE	0.0326969	1.48549	3	27	1	21031	DAB2
GO:BP	positive regulation of aldosterone biosynthetic process	GO:0032349	TRUE	0.0326969	1.48549	3	27	1	21031	DAB2
GO:BP	positive regulation of aldosterone metabolic process	GO:0032346	FALSE	0.0326969	1.48549	3	27	1	21031	DAB2
GO:BP	susceptibility to natural killer cell mediated cytotoxicity	GO:0042271	TRUE	0.0326969	1.48549	3	27	1	21031	NECTIN2
GO:BP	negative regulation of hyaluronan biosynthetic process	GO:1900126	TRUE	0.0326969	1.48549	3	27	1	21031	AP2A1
GO:BP	negative regulation of response to stimulus	GO:0048585	FALSE	0.0332589	1.47809	1648	27	7	21031	RNF213,EPN2,DAB2,EGFR,SH3BP4,ARHGAP12,NEO1
GO:BP	multicellular organismal-level chemical homeostasis	GO:0140962	FALSE	0.0340445	1.46795	74	27	2	21031	PICALM,NEO1
GO:BP	cellular component organization or biogenesis	GO:0071840	FALSE	0.0355401	1.44928	8361	27	18	21031	NUMB,ITSN2,CLINT1,RNF213,SCRIB,DAB2,PICALM,AP2A1,PIK3C2A,EPS15,GULP1,NECTIN2,EGFR,SH3BP4,MYO6,ARHGAP12,NEO1,TGM2
GO:BP	response to endogenous stimulus	GO:0009719	FALSE	0.0361719	1.44163	1678	27	7	21031	EPN2,DAB2,PIK3C2A,EGFR,SH3BP4,NEO1,TGM2
GO:BP	mechanoreceptor differentiation	GO:0042490	FALSE	0.0361966	1.44133	77	27	2	21031	SCRIB,MYO6
GO:BP	positive regulation of biological process	GO:0048518	FALSE	0.0367742	1.43446	6250	27	15	21031	NUMB,ITSN2,SCRIB,EPN2,DAB2,PICALM,AP2A1,PIK3C2A,EPS15,NECTIN2,EGFR,SH3BP4,NEO1,TGM2,TNRC6B
GO:BP	positive regulation of catabolic process	GO:0009896	TRUE	0.0368668	1.43336	533	27	4	21031	DAB2,PIK3C2A,SH3BP4,TNRC6B
GO:BP	multicellular organismal process	GO:0032501	FALSE	0.0373127	1.42814	7669	27	17	21031	EPN1,NUMB,ITSN2,RNF213,SCRIB,EPN2,DAB2,AP2B1,PICALM,AP2A1,PIK3C2A,NECTIN2,EGFR,MYO6,NEO1,HSD17B4,TGM2
GO:BP	angiogenesis	GO:0001525	FALSE	0.0377034	1.42362	538	27	4	21031	EPN1,RNF213,EPN2,PIK3C2A
GO:BP	cell differentiation	GO:0030154	FALSE	0.0378568	1.42186	4366	27	12	21031	NUMB,ITSN2,SCRIB,DAB2,PICALM,AP2A1,NECTIN2,EGFR,MYO6,NEO1,HSD17B4,TGM2
GO:BP	positive regulation of cell migration	GO:0030335	TRUE	0.0378568	1.42186	540	27	4	21031	NUMB,DAB2,PIK3C2A,EGFR
GO:BP	cellular developmental process	GO:0048869	FALSE	0.0378568	1.42186	4367	27	12	21031	NUMB,ITSN2,SCRIB,DAB2,PICALM,AP2A1,NECTIN2,EGFR,MYO6,NEO1,HSD17B4,TGM2
GO:BP	positive regulation of clathrin-dependent endocytosis	GO:2000370	FALSE	0.0388238	1.4109	4	27	1	21031	DAB2
GO:BP	response to cobalamin	GO:0033590	TRUE	0.0388238	1.4109	4	27	1	21031	EGFR
GO:BP	response to hydroxyisoflavone	GO:0033594	TRUE	0.0388238	1.4109	4	27	1	21031	EGFR
GO:BP	regulation of protein localization	GO:0032880	FALSE	0.0388238	1.4109	889	27	5	21031	NUMB,DAB2,PICALM,EGFR,NEO1
GO:BP	regulation of hormone levels	GO:0010817	FALSE	0.0388238	1.4109	547	27	4	21031	DAB2,CYP2S1,EGFR,HSD17B4
GO:BP	positive regulation of steroid hormone biosynthetic process	GO:0090031	FALSE	0.0388238	1.4109	4	27	1	21031	DAB2
GO:BP	synaptic vesicle targeting	GO:0016080	TRUE	0.0388238	1.4109	4	27	1	21031	SCRIB
GO:BP	sperm mitochondrion organization	GO:0030382	TRUE	0.0388238	1.4109	4	27	1	21031	NECTIN2
GO:BP	negative regulation of signal transduction	GO:0009968	FALSE	0.0388238	1.4109	1290	27	6	21031	RNF213,EPN2,DAB2,EGFR,SH3BP4,ARHGAP12
GO:BP	biological regulation	GO:0065007	FALSE	0.0388238	1.4109	12680	27	23	21031	EPN1,NUMB,ITSN2,RNF213,SCRIB,EPN2,ITSN1,DAB2,AP2B1,PICALM,CYP2S1,AP2A1,PIK3C2A,EPS15,NECTIN2,EGFR,SH3BP4,MYO6,ARHGAP12,NEO1,HSD17B4,TGM2,TNRC6B
GO:BP	endocytic recycling	GO:0032456	FALSE	0.0407136	1.39026	86	27	2	21031	SCRIB,EPS15
GO:BP	cellular response to amino acid stimulus	GO:0071230	FALSE	0.0407136	1.39026	86	27	2	21031	EGFR,SH3BP4
GO:BP	positive regulation of cellular process	GO:0048522	FALSE	0.0417547	1.37929	5717	27	14	21031	NUMB,ITSN2,SCRIB,EPN2,DAB2,PICALM,AP2A1,PIK3C2A,NECTIN2,EGFR,SH3BP4,NEO1,TGM2,TNRC6B
GO:BP	vasoconstriction	GO:0042310	TRUE	0.0417547	1.37929	88	27	2	21031	PIK3C2A,EGFR
GO:BP	diterpenoid metabolic process	GO:0016101	TRUE	0.0417547	1.37929	88	27	2	21031	CYP2S1,EGFR
GO:BP	positive regulation of cell motility	GO:2000147	FALSE	0.0417547	1.37929	568	27	4	21031	NUMB,DAB2,PIK3C2A,EGFR
GO:BP	positive regulation of nervous system development	GO:0051962	FALSE	0.0443269	1.35333	292	27	3	21031	NUMB,EGFR,TGM2
GO:BP	positive regulation of locomotion	GO:0040017	FALSE	0.0448098	1.34863	583	27	4	21031	NUMB,DAB2,PIK3C2A,EGFR
GO:BP	signaling	GO:0023052	FALSE	0.0448098	1.34863	6447	27	15	21031	EPN1,RNF213,SCRIB,EPN2,ITSN1,DAB2,PIK3C2A,EPS15,NECTIN2,EGFR,SH3BP4,MYO6,ARHGAP12,NEO1,TGM2
GO:BP	fusion of virus membrane with host plasma membrane	GO:0019064	FALSE	0.0449402	1.34737	5	27	1	21031	NECTIN2
GO:BP	response to phenylpropanoid	GO:0080184	FALSE	0.0449402	1.34737	5	27	1	21031	EGFR
GO:BP	membrane fusion involved in viral entry into host cell	GO:0039663	FALSE	0.0449402	1.34737	5	27	1	21031	NECTIN2
GO:BP	salivary gland cavitation	GO:0060662	FALSE	0.0449402	1.34737	5	27	1	21031	TGM2
GO:BP	tube lumen cavitation	GO:0060605	FALSE	0.0449402	1.34737	5	27	1	21031	TGM2
GO:BP	positive regulation of nitric oxide mediated signal transduction	GO:0010750	TRUE	0.0449402	1.34737	5	27	1	21031	EGFR
GO:BP	regulation of metalloendopeptidase activity	GO:1904683	FALSE	0.0449402	1.34737	5	27	1	21031	PICALM
GO:BP	cellular response to acid chemical	GO:0071229	FALSE	0.0450692	1.34612	94	27	2	21031	EGFR,SH3BP4
GO:BP	cell morphogenesis involved in neuron differentiation	GO:0048667	FALSE	0.0466916	1.33076	597	27	4	21031	NUMB,SCRIB,PICALM,NEO1
GO:BP	modulation by virus of host cellular process	GO:0019054	FALSE	0.0476841	1.32163	6	27	1	21031	SCRIB
GO:BP	regulation of mineralocorticoid secretion	GO:2000855	FALSE	0.0476841	1.32163	6	27	1	21031	DAB2
GO:BP	modulation by virus of host process	GO:0019048	FALSE	0.0476841	1.32163	6	27	1	21031	SCRIB
GO:BP	negative regulation of signaling	GO:0023057	FALSE	0.0476841	1.32163	1398	27	6	21031	RNF213,EPN2,DAB2,EGFR,SH3BP4,ARHGAP12
GO:BP	regulation of growth	GO:0040008	FALSE	0.0476841	1.32163	620	27	4	21031	ITSN2,DAB2,EGFR,SH3BP4
GO:BP	medium-chain fatty-acyl-CoA metabolic process	GO:0036112	TRUE	0.0476841	1.32163	6	27	1	21031	HSD17B4
GO:BP	negative regulation of angiogenesis	GO:0016525	FALSE	0.0476841	1.32163	103	27	2	21031	EPN1,EPN2
GO:BP	regulation of aldosterone secretion	GO:2000858	FALSE	0.0476841	1.32163	6	27	1	21031	DAB2
GO:BP	positive regulation of protein kinase C activity	GO:1900020	TRUE	0.0476841	1.32163	6	27	1	21031	EGFR
GO:BP	terpenoid metabolic process	GO:0006721	FALSE	0.0476841	1.32163	99	27	2	21031	CYP2S1,EGFR
GO:BP	positive regulation of natural killer cell mediated cytotoxicity directed against tumor cell target	GO:0002860	TRUE	0.0476841	1.32163	6	27	1	21031	NECTIN2
GO:BP	positive regulation of mucus secretion	GO:0070257	TRUE	0.0476841	1.32163	6	27	1	21031	EGFR
GO:BP	organelle localization	GO:0051640	FALSE	0.0476841	1.32163	620	27	4	21031	SCRIB,PICALM,NECTIN2,MYO6
GO:BP	regulation of small GTPase mediated signal transduction	GO:0051056	TRUE	0.0476841	1.32163	306	27	3	21031	ITSN1,ARHGAP12,TGM2
GO:BP	enzyme-linked receptor protein signaling pathway	GO:0007167	TRUE	0.0476841	1.32163	967	27	5	21031	EPN2,DAB2,PIK3C2A,EGFR,NEO1
GO:BP	regulation of secretion	GO:0051046	FALSE	0.0476841	1.32163	619	27	4	21031	DAB2,EGFR,MYO6,NEO1
GO:BP	prolactin secretion	GO:0070459	FALSE	0.0476841	1.32163	6	27	1	21031	EGFR
GO:BP	epidermal growth factor receptor signaling pathway	GO:0007173	TRUE	0.0476841	1.32163	103	27	2	21031	PIK3C2A,EGFR
GO:BP	tissue morphogenesis	GO:0048729	FALSE	0.0476841	1.32163	611	27	4	21031	SCRIB,EGFR,ARHGAP12,TGM2
GO:BP	cellular response to organonitrogen compound	GO:0071417	FALSE	0.0476841	1.32163	610	27	4	21031	PIK3C2A,EGFR,SH3BP4,TGM2
GO:BP	protein localization to adherens junction	GO:0071896	TRUE	0.0476841	1.32163	6	27	1	21031	SCRIB
GO:BP	negative regulation of metallopeptidase activity	GO:1905049	FALSE	0.0476841	1.32163	6	27	1	21031	PICALM
GO:BP	positive regulation of transmembrane receptor protein serine/threonine kinase signaling pathway	GO:0090100	TRUE	0.0476841	1.32163	101	27	2	21031	DAB2,NEO1
GO:BP	regulation of protein kinase C activity	GO:1900019	FALSE	0.0476841	1.32163	6	27	1	21031	EGFR
GO:BP	modulation by symbiont of host process	GO:0044003	FALSE	0.0476841	1.32163	6	27	1	21031	SCRIB
GO:BP	negative regulation of cell communication	GO:0010648	FALSE	0.0476841	1.32163	1398	27	6	21031	RNF213,EPN2,DAB2,EGFR,SH3BP4,ARHGAP12
GO:BP	lipid metabolic process	GO:0006629	TRUE	0.0476841	1.32163	1388	27	6	21031	RNF213,DAB2,CYP2S1,PIK3C2A,EGFR,HSD17B4
GO:BP	viral life cycle	GO:0019058	FALSE	0.0479247	1.31944	320	27	3	21031	EPS15,NECTIN2,EGFR
GO:BP	regulation of cell communication	GO:0010646	FALSE	0.0479247	1.31944	3443	27	10	21031	RNF213,EPN2,ITSN1,DAB2,NECTIN2,EGFR,SH3BP4,ARHGAP12,NEO1,TGM2
GO:BP	negative regulation of blood vessel morphogenesis	GO:2000181	FALSE	0.0479915	1.31884	104	27	2	21031	EPN1,EPN2
GO:BP	blood vessel morphogenesis	GO:0048514	FALSE	0.0479915	1.31884	625	27	4	21031	EPN1,RNF213,EPN2,PIK3C2A
GO:BP	regulation of cellular localization	GO:0060341	FALSE	0.0482413	1.31658	995	27	5	21031	NUMB,DAB2,PICALM,EGFR,NEO1
GO:BP	negative regulation of vasculature development	GO:1901343	FALSE	0.0483116	1.31595	105	27	2	21031	EPN1,EPN2
GO:BP	post-Golgi vesicle-mediated transport	GO:0006892	FALSE	0.0490082	1.30973	106	27	2	21031	AP2A1,EPS15
GO:BP	regulation of Wnt signaling pathway	GO:0030111	FALSE	0.0494885	1.3055	327	27	3	21031	RNF213,DAB2,EGFR
GO:BP	cellular lipid metabolic process	GO:0044255	FALSE	0.0494885	1.3055	1005	27	5	21031	RNF213,CYP2S1,PIK3C2A,EGFR,HSD17B4
GO:CC	clathrin-coated pit	GO:0005905	TRUE	2.75e-18	17.5613	76	29	11	22097	EPN1,EPS15L1,NUMB,ITSN1,DAB2,AP2B1,PICALM,AP2A1,EPS15,SH3BP4,MYO6
GO:CC	clathrin-coated vesicle	GO:0030136	TRUE	2.64e-15	14.5777	215	29	12	22097	EPN1,NUMB,CLINT1,EPN2,DAB2,AP2B1,PICALM,AP2A1,PIK3C2A,EGFR,SH3BP4,MYO6
GO:CC	clathrin coat	GO:0030118	FALSE	1.19e-13	12.9256	51	29	8	22097	EPN1,EPS15L1,CLINT1,EPN2,AP2B1,PICALM,AP2A1,EPS15
GO:CC	coated vesicle	GO:0030135	FALSE	1.19e-13	12.9256	312	29	12	22097	EPN1,NUMB,CLINT1,EPN2,DAB2,AP2B1,PICALM,AP2A1,PIK3C2A,EGFR,SH3BP4,MYO6
GO:CC	coated membrane	GO:0048475	FALSE	1.8e-11	10.7457	99	29	8	22097	EPN1,EPS15L1,CLINT1,EPN2,AP2B1,PICALM,AP2A1,EPS15
GO:CC	membrane coat	GO:0030117	FALSE	1.8e-11	10.7457	99	29	8	22097	EPN1,EPS15L1,CLINT1,EPN2,AP2B1,PICALM,AP2A1,EPS15
GO:CC	clathrin-coated vesicle membrane	GO:0030665	FALSE	1.82e-10	9.74024	134	29	8	22097	EPN1,CLINT1,EPN2,DAB2,AP2B1,AP2A1,EGFR,MYO6
GO:CC	clathrin coat of coated pit	GO:0030132	FALSE	8.66e-10	9.06242	19	29	5	22097	EPS15L1,AP2B1,PICALM,AP2A1,EPS15
GO:CC	coated vesicle membrane	GO:0030662	FALSE	3.4e-09	8.46877	199	29	8	22097	EPN1,CLINT1,EPN2,DAB2,AP2B1,AP2A1,EGFR,MYO6
GO:CC	clathrin vesicle coat	GO:0030125	FALSE	1.91e-08	7.71974	35	29	5	22097	EPN1,CLINT1,EPN2,AP2B1,AP2A1
GO:CC	intracellular vesicle	GO:0097708	FALSE	2.38e-08	7.62298	2518	29	17	22097	EPN1,NUMB,ITSN2,CLINT1,EPN2,ITSN1,DAB2,AP2B1,PICALM,AP2A1,UBA1,PIK3C2A,EPS15,EGFR,SH3BP4,MYO6,NEO1
GO:CC	vesicle	GO:0031982	FALSE	4.79e-08	7.31956	4004	29	20	22097	EPN1,NUMB,ITSN2,CLINT1,SCRIB,EPN2,ITSN1,DAB2,AP2B1,PICALM,AP2A1,UBA1,PIK3C2A,EPS15,NECTIN2,EGFR,SH3BP4,MYO6,NEO1,TGM2
GO:CC	endosome	GO:0005768	FALSE	5.82e-08	7.23472	1060	29	12	22097	EPN1,NUMB,CLINT1,EPN2,ITSN1,AP2B1,PICALM,AP2A1,UBA1,EPS15,EGFR,MYO6
GO:CC	vesicle coat	GO:0030120	FALSE	2.87e-07	6.5414	63	29	5	22097	EPN1,CLINT1,EPN2,AP2B1,AP2A1
GO:CC	clathrin-coated endocytic vesicle	GO:0045334	FALSE	1.46194e-06	5.83507	88	29	5	22097	AP2B1,PICALM,AP2A1,EGFR,MYO6
GO:CC	cytoplasmic vesicle	GO:0031410	FALSE	1.49983e-06	5.82396	2513	29	15	22097	EPN1,NUMB,CLINT1,EPN2,ITSN1,DAB2,AP2B1,PICALM,AP2A1,UBA1,PIK3C2A,EPS15,EGFR,SH3BP4,MYO6
GO:CC	cytoplasmic vesicle membrane	GO:0030659	FALSE	2.63565e-06	5.57911	1226	29	11	22097	EPN1,NUMB,CLINT1,EPN2,DAB2,AP2B1,AP2A1,UBA1,EPS15,EGFR,MYO6
GO:CC	vesicle membrane	GO:0012506	FALSE	2.7911e-06	5.55422	1240	29	11	22097	EPN1,NUMB,CLINT1,EPN2,DAB2,AP2B1,AP2A1,UBA1,EPS15,EGFR,MYO6
GO:CC	endomembrane system	GO:0012505	FALSE	5.35803e-06	5.271	4777	29	19	22097	EPN1,EPS15L1,NUMB,CLINT1,EPN2,ITSN1,DAB2,AP2B1,PICALM,CYP2S1,AP2A1,UBA1,PIK3C2A,EPS15,EGFR,SH3BP4,MYO6,NEO1,TGM2
GO:CC	membrane	GO:0016020	FALSE	5.82352e-06	5.23481	9864	29	26	22097	EPN1,EPS15L1,NUMB,ITSN2,CLINT1,RNF213,SCRIB,EPN2,ITSN1,DAB2,AP2B1,PICALM,CYP2S1,AP2A1,UBA1,PIK3C2A,EPS15,NECTIN2,EGFR,SH3BP4,MYO6,ARHGAP12,NEO1,HSD17B4,TGM2,CEP170
GO:CC	cytosol	GO:0005829	FALSE	7.37036e-06	5.13251	5487	29	20	22097	EPN1,EPS15L1,ITSN2,CLINT1,RNF213,EPN2,ITSN1,DAB2,AP2B1,PICALM,SMAP2,AP2A1,UBA1,PIK3C2A,EPS15,MYO6,HSD17B4,TGM2,CEP170,TNRC6B
GO:CC	membrane protein complex	GO:0098796	FALSE	7.74811e-06	5.1108	1401	29	11	22097	EPN1,EPS15L1,CLINT1,EPN2,AP2B1,PICALM,AP2A1,PIK3C2A,EPS15,EGFR,NEO1
GO:CC	cytoplasm	GO:0005737	FALSE	1.06498e-05	4.97266	12345	29	28	22097	EPN1,EPS15L1,NUMB,ITSN2,CLINT1,RNF213,SCRIB,EPN2,ITSN1,DAB2,AP2B1,PICALM,SMAP2,CYP2S1,AP2A1,UBA1,PIK3C2A,EPS15,GULP1,EGFR,SH3BP4,MYO6,ARHGAP12,NEO1,HSD17B4,TGM2,CEP170,TNRC6B
GO:CC	plasma membrane	GO:0005886	FALSE	1.38916e-05	4.85725	5742	29	20	22097	EPN1,EPS15L1,NUMB,ITSN2,CLINT1,SCRIB,EPN2,ITSN1,DAB2,AP2B1,PICALM,AP2A1,PIK3C2A,EPS15,NECTIN2,EGFR,MYO6,ARHGAP12,NEO1,TGM2
GO:CC	cell junction	GO:0030054	FALSE	1.38916e-05	4.85725	2230	29	13	22097	NUMB,ITSN2,SCRIB,ITSN1,DAB2,AP2B1,PICALM,AP2A1,UBA1,EPS15,NECTIN2,EGFR,TGM2
GO:CC	cell periphery	GO:0071944	FALSE	5.14337e-05	4.28875	6228	29	20	22097	EPN1,EPS15L1,NUMB,ITSN2,CLINT1,SCRIB,EPN2,ITSN1,DAB2,AP2B1,PICALM,AP2A1,PIK3C2A,EPS15,NECTIN2,EGFR,MYO6,ARHGAP12,NEO1,TGM2
GO:CC	bounding membrane of organelle	GO:0098588	FALSE	7.92454e-05	4.10103	2203	29	12	22097	EPN1,NUMB,CLINT1,EPN2,DAB2,AP2B1,AP2A1,UBA1,EPS15,EGFR,MYO6,HSD17B4
GO:CC	plasma membrane region	GO:0098590	FALSE	0.00018144	3.74127	1266	29	9	22097	NUMB,ITSN2,SCRIB,ITSN1,PICALM,AP2A1,EPS15,EGFR,MYO6
GO:CC	basal plasma membrane	GO:0009925	FALSE	0.00022821	3.64166	281	29	5	22097	NUMB,SCRIB,AP2A1,EPS15,EGFR
GO:CC	plasma membrane protein complex	GO:0098797	FALSE	0.000230705	3.63694	718	29	7	22097	EPS15L1,AP2B1,PICALM,AP2A1,EPS15,EGFR,NEO1
GO:CC	basal part of cell	GO:0045178	FALSE	0.0002917	3.53506	300	29	5	22097	NUMB,SCRIB,AP2A1,EPS15,EGFR
GO:CC	presynaptic membrane	GO:0042734	TRUE	0.000439065	3.35747	166	29	4	22097	ITSN2,SCRIB,ITSN1,PICALM
GO:CC	endosome membrane	GO:0010008	FALSE	0.000523659	3.28095	567	29	6	22097	NUMB,AP2B1,AP2A1,UBA1,EPS15,EGFR
GO:CC	endocytic vesicle	GO:0030139	FALSE	0.000523659	3.28095	346	29	5	22097	AP2B1,PICALM,AP2A1,EGFR,MYO6
GO:CC	AP-2 adaptor complex	GO:0030122	FALSE	0.000562457	3.24991	11	29	2	22097	AP2B1,AP2A1
GO:CC	clathrin coat of endocytic vesicle	GO:0030128	FALSE	0.000562457	3.24991	11	29	2	22097	AP2B1,AP2A1
GO:CC	clathrin-coated endocytic vesicle membrane	GO:0030669	FALSE	0.000659296	3.18092	71	29	3	22097	AP2B1,AP2A1,EGFR
GO:CC	anchoring junction	GO:0070161	FALSE	0.000784237	3.10555	905	29	7	22097	NUMB,SCRIB,DAB2,UBA1,NECTIN2,EGFR,TGM2
GO:CC	extrinsic component of synaptic membrane	GO:0099243	FALSE	0.00098796	3.00526	15	29	2	22097	SCRIB,PICALM
GO:CC	focal adhesion	GO:0005925	FALSE	0.0011252	2.94877	422	29	5	22097	NUMB,DAB2,NECTIN2,EGFR,TGM2
GO:CC	cell-substrate junction	GO:0030055	FALSE	0.00122363	2.91235	432	29	5	22097	NUMB,DAB2,NECTIN2,EGFR,TGM2
GO:CC	lytic vacuole membrane	GO:0098852	FALSE	0.00135209	2.869	446	29	5	22097	DAB2,AP2B1,AP2A1,UBA1,MYO6
GO:CC	lysosomal membrane	GO:0005765	FALSE	0.00135209	2.869	446	29	5	22097	DAB2,AP2B1,AP2A1,UBA1,MYO6
GO:CC	basolateral plasma membrane	GO:0016323	FALSE	0.00149489	2.82539	248	29	4	22097	NUMB,SCRIB,AP2A1,EGFR
GO:CC	endolysosome membrane	GO:0036020	FALSE	0.00154308	2.81161	20	29	2	22097	AP2B1,AP2A1
GO:CC	perinuclear region of cytoplasm	GO:0048471	FALSE	0.00159895	2.79617	736	29	6	22097	CLINT1,DAB2,PICALM,EGFR,MYO6,TGM2
GO:CC	apical part of cell	GO:0045177	FALSE	0.0016214	2.79011	473	29	5	22097	NUMB,AP2A1,EPS15,EGFR,MYO6
GO:CC	vacuolar membrane	GO:0005774	FALSE	0.0018491	2.73304	489	29	5	22097	DAB2,AP2B1,AP2A1,UBA1,MYO6
GO:CC	organelle membrane	GO:0031090	FALSE	0.0020216	2.69431	3770	29	13	22097	EPN1,NUMB,CLINT1,EPN2,DAB2,AP2B1,CYP2S1,AP2A1,UBA1,EPS15,EGFR,MYO6,HSD17B4
GO:CC	synapse	GO:0045202	FALSE	0.0020216	2.69431	1468	29	8	22097	NUMB,ITSN2,SCRIB,ITSN1,AP2B1,PICALM,AP2A1,EPS15
GO:CC	clathrin adaptor complex	GO:0030131	FALSE	0.00250097	2.60189	27	29	2	22097	AP2B1,AP2A1
GO:CC	endolysosome	GO:0036019	FALSE	0.00283262	2.54781	29	29	2	22097	AP2B1,AP2A1
GO:CC	presynapse	GO:0098793	FALSE	0.00320108	2.4947	564	29	5	22097	ITSN2,SCRIB,ITSN1,AP2B1,PICALM
GO:CC	multivesicular body, internal vesicle lumen	GO:0097489	FALSE	0.00541971	2.26602	1	29	1	22097	EGFR
GO:CC	AP-type membrane coat adaptor complex	GO:0030119	FALSE	0.00578391	2.23778	43	29	2	22097	AP2B1,AP2A1
GO:CC	postsynapse	GO:0098794	FALSE	0.00578391	2.23778	650	29	5	22097	SCRIB,AP2B1,PICALM,AP2A1,EPS15
GO:CC	synaptic membrane	GO:0097060	FALSE	0.00680649	2.16708	399	29	4	22097	ITSN2,SCRIB,ITSN1,PICALM
GO:CC	cell leading edge	GO:0031252	TRUE	0.0082809	2.08192	427	29	4	22097	SCRIB,ITSN1,EGFR,MYO6
GO:CC	early endosome	GO:0005769	FALSE	0.0082809	2.08192	429	29	4	22097	NUMB,PICALM,EPS15,EGFR
GO:CC	endocytic vesicle membrane	GO:0030666	FALSE	0.0082809	2.08192	200	29	3	22097	AP2B1,AP2A1,EGFR
GO:CC	glutamatergic synapse	GO:0098978	FALSE	0.0082809	2.08192	424	29	4	22097	NUMB,SCRIB,AP2B1,EPS15
GO:CC	Scrib-APC-beta-catenin complex	GO:0034750	FALSE	0.00908053	2.04189	2	29	1	22097	SCRIB
GO:CC	extrinsic component of membrane	GO:0019898	FALSE	0.00908053	2.04189	212	29	3	22097	SCRIB,PICALM,PIK3C2A
GO:CC	endosome to plasma membrane transport vesicle	GO:0070381	TRUE	0.00908053	2.04189	2	29	1	22097	PICALM
GO:CC	Shc-EGFR complex	GO:0070435	FALSE	0.00908053	2.04189	2	29	1	22097	EGFR
GO:CC	lysosome	GO:0005764	FALSE	0.00956031	2.01953	762	29	5	22097	DAB2,AP2B1,AP2A1,UBA1,MYO6
GO:CC	lytic vacuole	GO:0000323	FALSE	0.00956031	2.01953	762	29	5	22097	DAB2,AP2B1,AP2A1,UBA1,MYO6
GO:CC	membrane-bounded organelle	GO:0043227	FALSE	0.0124548	1.90466	15671	29	27	22097	EPN1,EPS15L1,NUMB,ITSN2,CLINT1,RNF213,SCRIB,EPN2,ITSN1,DAB2,AP2B1,PICALM,SMAP2,CYP2S1,AP2A1,UBA1,PIK3C2A,EPS15,NECTIN2,EGFR,SH3BP4,MYO6,NEO1,HSD17B4,TGM2,CEP170,TNRC6B
GO:CC	inclusion body	GO:0016234	FALSE	0.012978	1.88679	72	29	2	22097	PICALM,EPS15
GO:CC	Golgi apparatus	GO:0005794	FALSE	0.0136598	1.86456	1629	29	7	22097	CLINT1,PICALM,AP2A1,PIK3C2A,EGFR,MYO6,NEO1
GO:CC	cell-cell contact zone	GO:0044291	TRUE	0.0136598	1.86456	75	29	2	22097	SCRIB,NECTIN2
GO:CC	extracellular exosome	GO:0070062	FALSE	0.014356	1.84297	2109	29	8	22097	ITSN2,SCRIB,UBA1,PIK3C2A,NECTIN2,SH3BP4,MYO6,TGM2
GO:CC	vacuole	GO:0005773	FALSE	0.014356	1.84297	855	29	5	22097	DAB2,AP2B1,AP2A1,UBA1,MYO6
GO:CC	extracellular organelle	GO:0043230	FALSE	0.0147526	1.83113	2134	29	8	22097	ITSN2,SCRIB,UBA1,PIK3C2A,NECTIN2,SH3BP4,MYO6,TGM2
GO:CC	extracellular vesicle	GO:1903561	FALSE	0.0147526	1.83113	2133	29	8	22097	ITSN2,SCRIB,UBA1,PIK3C2A,NECTIN2,SH3BP4,MYO6,TGM2
GO:CC	extracellular membrane-bounded organelle	GO:0065010	FALSE	0.0147526	1.83113	2134	29	8	22097	ITSN2,SCRIB,UBA1,PIK3C2A,NECTIN2,SH3BP4,MYO6,TGM2
GO:CC	extrinsic component of presynaptic endocytic zone membrane	GO:0098894	FALSE	0.0151745	1.81889	4	29	1	22097	PICALM
GO:CC	neurofibrillary tangle	GO:0097418	FALSE	0.0182452	1.73885	5	29	1	22097	PICALM
GO:CC	extrinsic component of postsynaptic specialization membrane	GO:0098892	FALSE	0.0182452	1.73885	5	29	1	22097	SCRIB
GO:CC	extrinsic component of postsynaptic density membrane	GO:0099147	FALSE	0.0182452	1.73885	5	29	1	22097	SCRIB
GO:CC	extrinsic component of presynaptic membrane	GO:0098888	FALSE	0.0208385	1.68113	6	29	1	22097	PICALM
GO:CC	multivesicular body, internal vesicle	GO:0097487	FALSE	0.0208385	1.68113	6	29	1	22097	EGFR
GO:CC	myelin sheath abaxonal region	GO:0035748	TRUE	0.0208385	1.68113	6	29	1	22097	SCRIB
GO:CC	ruffle membrane	GO:0032587	TRUE	0.0208385	1.68113	100	29	2	22097	EGFR,MYO6
GO:CC	filopodium	GO:0030175	TRUE	0.0227208	1.64358	107	29	2	22097	AP2A1,MYO6
GO:CC	presynaptic endocytic zone membrane	GO:0098835	FALSE	0.0271041	1.56696	8	29	1	22097	PICALM
GO:CC	extrinsic component of postsynaptic membrane	GO:0098890	FALSE	0.0291185	1.53583	9	29	1	22097	SCRIB
GO:CC	unconventional myosin complex	GO:0016461	TRUE	0.0291185	1.53583	9	29	1	22097	MYO6
GO:CC	zonula adherens	GO:0005915	TRUE	0.0291185	1.53583	9	29	1	22097	NECTIN2
GO:CC	presynaptic endocytic zone	GO:0098833	FALSE	0.0291185	1.53583	9	29	1	22097	PICALM
GO:CC	extrinsic component of plasma membrane	GO:0019897	FALSE	0.030352	1.51781	129	29	2	22097	SCRIB,PICALM
GO:CC	centriolar subdistal appendage	GO:0120103	TRUE	0.0316305	1.49989	10	29	1	22097	CEP170
GO:CC	intracellular membrane-bounded organelle	GO:0043231	FALSE	0.032918	1.48257	14605	29	25	22097	EPN1,EPS15L1,NUMB,ITSN2,CLINT1,RNF213,SCRIB,EPN2,ITSN1,DAB2,AP2B1,PICALM,SMAP2,CYP2S1,AP2A1,UBA1,PIK3C2A,EPS15,EGFR,SH3BP4,MYO6,NEO1,HSD17B4,TGM2,TNRC6B
GO:CC	intracellular anatomical structure	GO:0005622	FALSE	0.0373124	1.42815	17834	29	28	22097	EPN1,EPS15L1,NUMB,ITSN2,CLINT1,RNF213,SCRIB,EPN2,ITSN1,DAB2,AP2B1,PICALM,SMAP2,CYP2S1,AP2A1,UBA1,PIK3C2A,EPS15,GULP1,EGFR,SH3BP4,MYO6,ARHGAP12,NEO1,HSD17B4,TGM2,CEP170,TNRC6B
GO:CC	apical plasma membrane	GO:0016324	FALSE	0.0373124	1.42815	407	29	3	22097	AP2A1,EPS15,EGFR
GO:CC	organelle	GO:0043226	FALSE	0.0417658	1.37918	16808	29	27	22097	EPN1,EPS15L1,NUMB,ITSN2,CLINT1,RNF213,SCRIB,EPN2,ITSN1,DAB2,AP2B1,PICALM,SMAP2,CYP2S1,AP2A1,UBA1,PIK3C2A,EPS15,NECTIN2,EGFR,SH3BP4,MYO6,NEO1,HSD17B4,TGM2,CEP170,TNRC6B
GO:CC	cytoplasmic side of plasma membrane	GO:0009898	FALSE	0.0495245	1.30518	173	29	2	22097	AP2B1,AP2A1
GO:CC	extracellular space	GO:0005615	FALSE	0.0496097	1.30443	3303	29	9	22097	ITSN2,SCRIB,UBA1,PIK3C2A,NECTIN2,EGFR,SH3BP4,MYO6,TGM2

## Sheet: EPN1-v5-TurboID, AWSN33
GO term analysis of potential interactors detected in cells expressing EPN1-v5-TurboID infected with A/WSN/33
source	term_name	term_id	highlighted	adjusted_p_value	negative_log10_of_adjusted_p_value	term_size	query_size	intersection_size	effective_domain_size	intersections
GO:MF	clathrin binding	GO:0030276	TRUE	9.48382e-10	9.02302	58	34	7	20212	EPN1,CLINT1,EPN2,PICALM,AP2B1,PIK3C2A,SMAP1
GO:MF	clathrin adaptor activity	GO:0035615	FALSE	5.35907e-09	8.27091	18	34	5	20212	DAB2,AP2B1,AP2A1,AP2A2,AP1G1
GO:MF	cargo adaptor activity	GO:0140312	TRUE	5.35907e-09	8.27091	19	34	5	20212	DAB2,AP2B1,AP2A1,AP2A2,AP1G1
GO:MF	cadherin binding	GO:0045296	TRUE	5.35907e-09	8.27091	335	34	10	20212	CLINT1,EPS15L1,NUMB,NEO1,EPN2,PICALM,SCRIB,EPS15,EGFR,SNX9
GO:MF	cell adhesion molecule binding	GO:0050839	FALSE	3.72519e-08	7.42885	561	34	11	20212	CLINT1,EPS15L1,NUMB,NEO1,EPN2,PICALM,NECTIN2,SCRIB,EPS15,EGFR,SNX9
GO:MF	low-density lipoprotein particle receptor binding	GO:0050750	TRUE	0.000243441	3.61361	24	34	3	20212	PICALM,DAB2,AP2A1
GO:MF	GTPase regulator activity	GO:0030695	TRUE	0.000291315	3.53564	492	34	7	20212	ITSN2,ITSN1,SMAP2,SH3BP4,AGFG1,SMAP1,ARHGAP12
GO:MF	lipoprotein particle receptor binding	GO:0070325	FALSE	0.000291315	3.53564	29	34	3	20212	PICALM,DAB2,AP2A1
GO:MF	nucleoside-triphosphatase regulator activity	GO:0060589	FALSE	0.000291315	3.53564	492	34	7	20212	ITSN2,ITSN1,SMAP2,SH3BP4,AGFG1,SMAP1,ARHGAP12
GO:MF	protein binding	GO:0005515	FALSE	0.000459329	3.33788	14838	34	34	20212	EPN1,CLINT1,EPS15L1,ITSN2,NUMB,NEO1,ITSN1,EPN2,PICALM,DNAJC13,DAB2,SMAP2,AP2B1,NECTIN2,PIK3C2A,SCRIB,SH3BP4,EPS15,AP2A1,EGFR,WDR74,AP2A2,MYO6,BMP2K,AGFG1,SMAP1,AHCYL1,SARG,RPS5,SLC25A10,PDCD11,ARHGAP12,SNX9,AP1G1
GO:MF	enzyme regulator activity	GO:0030234	FALSE	0.000555787	3.25509	1296	34	10	20212	ITSN2,ITSN1,SMAP2,SH3BP4,EGFR,BMP2K,AGFG1,SMAP1,AHCYL1,ARHGAP12
GO:MF	phospholipid binding	GO:0005543	TRUE	0.00194785	2.71045	483	34	6	20212	EPN1,CLINT1,EPN2,PICALM,PIK3C2A,SNX9
GO:MF	1-phosphatidylinositol binding	GO:0005545	TRUE	0.00322732	2.49116	14	34	2	20212	PICALM,SNX9
GO:MF	lipid binding	GO:0008289	FALSE	0.00513988	2.28905	841	34	7	20212	EPN1,CLINT1,EPN2,PICALM,PIK3C2A,AP2A2,SNX9
GO:MF	molecular adaptor activity	GO:0060090	FALSE	0.00538867	2.26852	1136	34	8	20212	ITSN2,ITSN1,DAB2,AP2B1,SCRIB,AP2A1,AP2A2,AP1G1
GO:MF	GTPase activator activity	GO:0005096	FALSE	0.0113481	1.94508	271	34	4	20212	SMAP2,AGFG1,SMAP1,ARHGAP12
GO:MF	molecular function regulator activity	GO:0098772	FALSE	0.0158009	1.80132	2063	34	10	20212	ITSN2,ITSN1,SMAP2,SH3BP4,EGFR,BMP2K,AGFG1,SMAP1,AHCYL1,ARHGAP12
GO:MF	minus-end directed microfilament motor activity	GO:0060001	TRUE	0.0158872	1.79895	1	34	1	20212	MYO6
GO:MF	enzyme activator activity	GO:0008047	FALSE	0.0248152	1.60528	585	34	5	20212	SMAP2,EGFR,AGFG1,SMAP1,ARHGAP12
GO:MF	thiosulfate transmembrane transporter activity	GO:0015117	TRUE	0.0285735	1.54404	2	34	1	20212	SLC25A10
GO:MF	epidermal growth factor receptor activity	GO:0005006	TRUE	0.0356878	1.44748	3	34	1	20212	EGFR
GO:MF	oxaloacetate transmembrane transporter activity	GO:0015131	TRUE	0.0356878	1.44748	3	34	1	20212	SLC25A10
GO:MF	malate transmembrane transporter activity	GO:0015140	TRUE	0.0356878	1.44748	3	34	1	20212	SLC25A10
GO:MF	protein-macromolecule adaptor activity	GO:0030674	FALSE	0.0356878	1.44748	947	34	6	20212	DAB2,AP2B1,SCRIB,AP2A1,AP2A2,AP1G1
GO:MF	epidermal growth factor binding	GO:0048408	TRUE	0.0456431	1.34063	4	34	1	20212	EGFR
GO:BP	endocytosis	GO:0006897	TRUE	1.22026e-25	24.9135	704	33	24	21031	EPN1,CLINT1,EPS15L1,ITSN2,NUMB,ITSN1,EPN2,PICALM,DNAJC13,DAB2,AP2B1,PIK3C2A,SCRIB,SH3BP4,EPS15,AP2A1,EGFR,AP2A2,MYO6,BMP2K,SMAP1,ARHGAP12,SNX9,AP1G1
GO:BP	import into cell	GO:0098657	FALSE	4.06591e-23	22.3908	923	33	24	21031	EPN1,CLINT1,EPS15L1,ITSN2,NUMB,ITSN1,EPN2,PICALM,DNAJC13,DAB2,AP2B1,PIK3C2A,SCRIB,SH3BP4,EPS15,AP2A1,EGFR,AP2A2,MYO6,BMP2K,SMAP1,ARHGAP12,SNX9,AP1G1
GO:BP	vesicle-mediated transport	GO:0016192	FALSE	4.242e-18	17.3724	1547	33	24	21031	EPN1,CLINT1,EPS15L1,ITSN2,NUMB,ITSN1,EPN2,PICALM,DNAJC13,DAB2,AP2B1,PIK3C2A,SCRIB,SH3BP4,EPS15,AP2A1,EGFR,AP2A2,MYO6,BMP2K,SMAP1,ARHGAP12,SNX9,AP1G1
GO:BP	receptor-mediated endocytosis	GO:0006898	FALSE	4.242e-18	17.3724	256	33	15	21031	ITSN2,NUMB,ITSN1,PICALM,DNAJC13,DAB2,AP2B1,SCRIB,EPS15,AP2A1,EGFR,AP2A2,BMP2K,SMAP1,SNX9
GO:BP	clathrin-dependent endocytosis	GO:0072583	FALSE	7.185e-15	14.1436	47	33	9	21031	ITSN2,ITSN1,PICALM,DAB2,AP2B1,AP2A1,AP2A2,BMP2K,SMAP1
GO:BP	establishment of localization	GO:0051234	FALSE	1.26188e-12	11.899	4881	33	29	21031	EPN1,CLINT1,EPS15L1,ITSN2,NUMB,NEO1,ITSN1,EPN2,PICALM,DNAJC13,DAB2,AP2B1,NECTIN2,PIK3C2A,SCRIB,SH3BP4,EPS15,AP2A1,EGFR,AP2A2,MYO6,BMP2K,AGFG1,SMAP1,AHCYL1,SLC25A10,ARHGAP12,SNX9,AP1G1
GO:BP	transport	GO:0006810	FALSE	1.26188e-12	11.899	4350	33	28	21031	EPN1,CLINT1,EPS15L1,ITSN2,NUMB,NEO1,ITSN1,EPN2,PICALM,DNAJC13,DAB2,AP2B1,PIK3C2A,SCRIB,SH3BP4,EPS15,AP2A1,EGFR,AP2A2,MYO6,BMP2K,AGFG1,SMAP1,AHCYL1,SLC25A10,ARHGAP12,SNX9,AP1G1
GO:BP	vesicle-mediated transport in synapse	GO:0099003	FALSE	4.61478e-12	11.3358	223	33	11	21031	ITSN2,NUMB,ITSN1,PICALM,AP2B1,SCRIB,EPS15,AP2A1,AP2A2,SNX9,AP1G1
GO:BP	localization	GO:0051179	FALSE	3.01006e-11	10.5214	5520	33	29	21031	EPN1,CLINT1,EPS15L1,ITSN2,NUMB,NEO1,ITSN1,EPN2,PICALM,DNAJC13,DAB2,AP2B1,NECTIN2,PIK3C2A,SCRIB,SH3BP4,EPS15,AP2A1,EGFR,AP2A2,MYO6,BMP2K,AGFG1,SMAP1,AHCYL1,SLC25A10,ARHGAP12,SNX9,AP1G1
GO:BP	postsynaptic endocytosis	GO:0140239	FALSE	2.28873e-10	9.64041	25	33	6	21031	NUMB,AP2B1,SCRIB,EPS15,AP2A1,AP2A2
GO:BP	postsynaptic neurotransmitter receptor internalization	GO:0098884	FALSE	2.28873e-10	9.64041	25	33	6	21031	NUMB,AP2B1,SCRIB,EPS15,AP2A1,AP2A2
GO:BP	neurotransmitter receptor internalization	GO:0099590	FALSE	1.06527e-09	8.97254	32	33	6	21031	NUMB,AP2B1,SCRIB,EPS15,AP2A1,AP2A2
GO:BP	endosomal transport	GO:0016197	FALSE	1.57221e-09	8.80349	286	33	10	21031	EPS15L1,ITSN2,ITSN1,PICALM,DNAJC13,DAB2,SCRIB,EPS15,SNX9,AP1G1
GO:BP	synaptic vesicle endocytosis	GO:0048488	FALSE	1.82812e-09	8.73799	72	33	7	21031	ITSN2,ITSN1,PICALM,AP2B1,SCRIB,SNX9,AP1G1
GO:BP	presynaptic endocytosis	GO:0140238	FALSE	1.88517e-09	8.72465	73	33	7	21031	ITSN2,ITSN1,PICALM,AP2B1,SCRIB,SNX9,AP1G1
GO:BP	intracellular transport	GO:0046907	FALSE	3.88643e-09	8.41045	1371	33	16	21031	EPS15L1,ITSN2,ITSN1,PICALM,DNAJC13,DAB2,AP2B1,SCRIB,EPS15,AP2A1,AP2A2,MYO6,AGFG1,AHCYL1,SNX9,AP1G1
GO:BP	clathrin coat assembly	GO:0048268	TRUE	3.91535e-09	8.40723	17	33	5	21031	CLINT1,PICALM,DAB2,PIK3C2A,EPS15
GO:BP	synaptic vesicle recycling	GO:0036465	FALSE	3.95998e-09	8.40231	83	33	7	21031	ITSN2,ITSN1,PICALM,AP2B1,SCRIB,SNX9,AP1G1
GO:BP	establishment of localization in cell	GO:0051649	FALSE	6.31795e-09	8.19942	1972	33	18	21031	EPS15L1,ITSN2,NUMB,ITSN1,PICALM,DNAJC13,DAB2,AP2B1,NECTIN2,SCRIB,EPS15,AP2A1,AP2A2,MYO6,AGFG1,AHCYL1,SNX9,AP1G1
GO:BP	regulation of receptor-mediated endocytosis	GO:0048259	FALSE	2.6527e-08	7.57631	110	33	7	21031	NUMB,PICALM,DAB2,SCRIB,AP2A1,BMP2K,SMAP1
GO:BP	receptor internalization	GO:0031623	FALSE	7.35931e-08	7.13316	128	33	7	21031	NUMB,PICALM,AP2B1,SCRIB,EPS15,AP2A1,AP2A2
GO:BP	cellular localization	GO:0051641	FALSE	2.57275e-07	6.5896	3621	33	21	21031	EPS15L1,ITSN2,NUMB,NEO1,ITSN1,PICALM,DNAJC13,DAB2,AP2B1,NECTIN2,SCRIB,SH3BP4,EPS15,AP2A1,EGFR,AP2A2,MYO6,AGFG1,AHCYL1,SNX9,AP1G1
GO:BP	regulation of vesicle-mediated transport	GO:0060627	FALSE	3.08876e-07	6.51022	522	33	10	21031	NUMB,PICALM,DNAJC13,DAB2,SCRIB,AP2A1,BMP2K,SMAP1,SNX9,AP1G1
GO:BP	regulation of postsynaptic membrane neurotransmitter receptor levels	GO:0099072	FALSE	4.18886e-07	6.3779	93	33	6	21031	NUMB,AP2B1,SCRIB,EPS15,AP2A1,AP2A2
GO:BP	protein transport	GO:0015031	FALSE	6.06938e-07	6.21686	1424	33	14	21031	NEO1,ITSN1,DNAJC13,DAB2,AP2B1,SCRIB,EPS15,AP2A1,EGFR,AP2A2,MYO6,AHCYL1,SNX9,AP1G1
GO:BP	regulation of endocytosis	GO:0030100	FALSE	6.11459e-07	6.21363	283	33	8	21031	NUMB,PICALM,DAB2,SCRIB,AP2A1,BMP2K,SMAP1,SNX9
GO:BP	synaptic vesicle cycle	GO:0099504	FALSE	1.27889e-06	5.89317	200	33	7	21031	ITSN2,ITSN1,PICALM,AP2B1,SCRIB,SNX9,AP1G1
GO:BP	macromolecule localization	GO:0033036	FALSE	1.54179e-06	5.81197	3210	33	19	21031	NUMB,NEO1,ITSN1,PICALM,DNAJC13,DAB2,AP2B1,SCRIB,SH3BP4,EPS15,AP2A1,EGFR,AP2A2,MYO6,AGFG1,AHCYL1,SLC25A10,SNX9,AP1G1
GO:BP	synaptic vesicle recycling via endosome	GO:0036466	FALSE	1.90627e-06	5.71982	5	33	3	21031	ITSN2,ITSN1,AP1G1
GO:BP	regulation of transport	GO:0051049	FALSE	2.11993e-06	5.67368	1594	33	14	21031	NUMB,NEO1,PICALM,DNAJC13,DAB2,SCRIB,AP2A1,EGFR,MYO6,BMP2K,SMAP1,AHCYL1,SNX9,AP1G1
GO:BP	nitrogen compound transport	GO:0071705	FALSE	2.4378e-06	5.613	1911	33	15	21031	NEO1,ITSN1,DNAJC13,DAB2,AP2B1,SCRIB,EPS15,AP2A1,EGFR,AP2A2,MYO6,AGFG1,AHCYL1,SNX9,AP1G1
GO:BP	organic substance transport	GO:0071702	FALSE	5.23255e-06	5.28129	2358	33	16	21031	NEO1,ITSN1,DNAJC13,DAB2,AP2B1,SCRIB,EPS15,AP2A1,EGFR,AP2A2,MYO6,AGFG1,AHCYL1,SLC25A10,SNX9,AP1G1
GO:BP	protein localization	GO:0008104	FALSE	5.68283e-06	5.24544	2731	33	17	21031	NUMB,NEO1,ITSN1,PICALM,DNAJC13,DAB2,AP2B1,SCRIB,SH3BP4,EPS15,AP2A1,EGFR,AP2A2,MYO6,AHCYL1,SNX9,AP1G1
GO:BP	cellular macromolecule localization	GO:0070727	FALSE	5.85438e-06	5.23252	2742	33	17	21031	NUMB,NEO1,ITSN1,PICALM,DNAJC13,DAB2,AP2B1,SCRIB,SH3BP4,EPS15,AP2A1,EGFR,AP2A2,MYO6,AHCYL1,SNX9,AP1G1
GO:BP	synaptic vesicle endosomal processing	GO:0099532	FALSE	1.3211e-05	4.87907	9	33	3	21031	ITSN2,ITSN1,AP1G1
GO:BP	establishment of protein localization	GO:0045184	FALSE	1.84224e-05	4.73465	1924	33	14	21031	NEO1,ITSN1,DNAJC13,DAB2,AP2B1,SCRIB,EPS15,AP2A1,EGFR,AP2A2,MYO6,AHCYL1,SNX9,AP1G1
GO:BP	protein-containing complex localization	GO:0031503	FALSE	2.25035e-05	4.64775	195	33	6	21031	NUMB,AP2B1,SCRIB,EPS15,AP2A1,AP2A2
GO:BP	regulation of localization	GO:0032879	FALSE	3.12938e-05	4.50454	2018	33	14	21031	NUMB,NEO1,PICALM,DNAJC13,DAB2,SCRIB,AP2A1,EGFR,MYO6,BMP2K,SMAP1,AHCYL1,SNX9,AP1G1
GO:BP	clathrin-dependent synaptic vesicle endocytosis	GO:0150007	FALSE	9.63618e-05	4.0161	2	33	2	21031	ITSN2,ITSN1
GO:BP	regulation of clathrin-dependent endocytosis	GO:2000369	FALSE	0.000111217	3.95383	18	33	3	21031	DAB2,BMP2K,SMAP1
GO:BP	intracellular protein transport	GO:0006886	FALSE	0.000318239	3.49725	686	33	8	21031	AP2B1,SCRIB,AP2A1,AP2A2,MYO6,AHCYL1,SNX9,AP1G1
GO:BP	negative regulation of protein localization to plasma membrane	GO:1903077	FALSE	0.000376041	3.42477	27	33	3	21031	NUMB,PICALM,DAB2
GO:BP	negative regulation of protein localization to cell periphery	GO:1904376	FALSE	0.000457856	3.33927	29	33	3	21031	NUMB,PICALM,DAB2
GO:BP	vesicle organization	GO:0016050	FALSE	0.000688516	3.16209	364	33	6	21031	PICALM,DNAJC13,NECTIN2,EPS15,AGFG1,AP1G1
GO:BP	anatomical structure morphogenesis	GO:0009653	FALSE	0.000779259	3.10832	2684	33	14	21031	EPN1,ITSN2,NUMB,NEO1,EPN2,PICALM,NECTIN2,PIK3C2A,SCRIB,EGFR,WDR74,MYO6,AGFG1,ARHGAP12
GO:BP	negative regulation of protein localization to membrane	GO:1905476	FALSE	0.000830076	3.08088	36	33	3	21031	NUMB,PICALM,DAB2
GO:BP	regulation of protein localization to plasma membrane	GO:1903076	FALSE	0.000833189	3.07926	109	33	4	21031	NUMB,PICALM,DAB2,EGFR
GO:BP	cellular component organization or biogenesis	GO:0071840	FALSE	0.000935953	3.02875	8361	33	25	21031	CLINT1,ITSN2,NUMB,NEO1,PICALM,DNAJC13,DAB2,NECTIN2,PIK3C2A,SCRIB,SH3BP4,EPS15,AP2A1,EGFR,WDR74,MYO6,BMP2K,AGFG1,SMAP1,AHCYL1,RPS5,PDCD11,ARHGAP12,SNX9,AP1G1
GO:BP	regulation of protein localization to cell periphery	GO:1904375	FALSE	0.00206961	2.68411	139	33	4	21031	NUMB,PICALM,DAB2,EGFR
GO:BP	protein localization to plasma membrane	GO:0072659	FALSE	0.00275236	2.56029	293	33	5	21031	NUMB,PICALM,DAB2,SCRIB,EGFR
GO:BP	secretion	GO:0046903	FALSE	0.00285533	2.54434	963	33	8	21031	NEO1,ITSN1,DAB2,PIK3C2A,SCRIB,EGFR,MYO6,AP1G1
GO:BP	developmental process	GO:0032502	FALSE	0.00285533	2.54434	6453	33	21	21031	EPN1,ITSN2,NUMB,NEO1,EPN2,PICALM,DNAJC13,DAB2,AP2B1,NECTIN2,PIK3C2A,SCRIB,AP2A1,EGFR,WDR74,MYO6,BMP2K,AGFG1,SMAP1,ARHGAP12,AP1G1
GO:BP	synaptic vesicle budding	GO:0070142	FALSE	0.00316585	2.49951	10	33	2	21031	PICALM,AP1G1
GO:BP	negative regulation of sprouting angiogenesis	GO:1903671	TRUE	0.00379399	2.4209	11	33	2	21031	EPN1,EPN2
GO:BP	neuron projection development	GO:0031175	FALSE	0.00384029	2.41564	1014	33	8	21031	ITSN2,NUMB,NEO1,PICALM,DAB2,SCRIB,AP2A1,EGFR
GO:BP	secretory granule organization	GO:0033363	TRUE	0.00404399	2.39319	65	33	3	21031	NECTIN2,AGFG1,AP1G1
GO:BP	cellular anatomical entity morphogenesis	GO:0032989	FALSE	0.00495884	2.30462	785	33	7	21031	ITSN2,NUMB,NEO1,PICALM,NECTIN2,EGFR,AGFG1
GO:BP	regulation of cellular component organization	GO:0051128	FALSE	0.00503077	2.29837	2425	33	12	21031	ITSN2,NUMB,NEO1,PICALM,DAB2,SCRIB,SH3BP4,AP2A1,EGFR,BMP2K,SMAP1,SNX9
GO:BP	regulation of protein localization to membrane	GO:1905475	FALSE	0.00507633	2.29445	184	33	4	21031	NUMB,PICALM,DAB2,EGFR
GO:BP	positive regulation of receptor recycling	GO:0001921	TRUE	0.00563297	2.24926	14	33	2	21031	SCRIB,EPS15
GO:BP	membrane organization	GO:0061024	FALSE	0.00580576	2.23614	815	33	7	21031	PICALM,NECTIN2,PIK3C2A,EGFR,ARHGAP12,SNX9,AP1G1
GO:BP	protein localization to cell periphery	GO:1990778	FALSE	0.00580576	2.23614	360	33	5	21031	NUMB,PICALM,DAB2,SCRIB,EGFR
GO:BP	secretion by cell	GO:0032940	FALSE	0.0061779	2.20916	827	33	7	21031	NEO1,ITSN1,DAB2,PIK3C2A,SCRIB,EGFR,AP1G1
GO:BP	neuron differentiation	GO:0030182	FALSE	0.00649099	2.18769	1431	33	9	21031	ITSN2,NUMB,NEO1,PICALM,DAB2,SCRIB,AP2A1,EGFR,MYO6
GO:BP	establishment of vesicle localization	GO:0051650	FALSE	0.00696062	2.15735	205	33	4	21031	PICALM,SCRIB,MYO6,AP1G1
GO:BP	biological process involved in interaction with host	GO:0051701	TRUE	0.00711068	2.14809	211	33	4	21031	NECTIN2,SCRIB,EPS15,EGFR
GO:BP	negative regulation of protein localization	GO:1903828	FALSE	0.00711068	2.14809	211	33	4	21031	NUMB,NEO1,PICALM,DAB2
GO:BP	cellular component organization	GO:0016043	FALSE	0.00711068	2.14809	8151	33	23	21031	CLINT1,ITSN2,NUMB,NEO1,PICALM,DNAJC13,DAB2,NECTIN2,PIK3C2A,SCRIB,SH3BP4,EPS15,AP2A1,EGFR,MYO6,BMP2K,AGFG1,SMAP1,AHCYL1,RPS5,ARHGAP12,SNX9,AP1G1
GO:BP	regulation of GTPase activity	GO:0043087	TRUE	0.00711068	2.14809	210	33	4	21031	PICALM,SCRIB,SH3BP4,SNX9
GO:BP	regulation of postsynaptic neurotransmitter receptor internalization	GO:0099149	FALSE	0.00711068	2.14809	17	33	2	21031	NUMB,SCRIB
GO:BP	Golgi to endosome transport	GO:0006895	FALSE	0.00711068	2.14809	17	33	2	21031	EPS15,AP2A1
GO:BP	aldehyde biosynthetic process	GO:0046184	TRUE	0.00745229	2.12771	18	33	2	21031	DAB2,SLC25A10
GO:BP	regulation of early endosome to late endosome transport	GO:2000641	FALSE	0.00745229	2.12771	18	33	2	21031	DNAJC13,DAB2
GO:BP	neuron development	GO:0048666	FALSE	0.00745229	2.12771	1167	33	8	21031	ITSN2,NUMB,NEO1,PICALM,DAB2,SCRIB,AP2A1,EGFR
GO:BP	anatomical structure development	GO:0048856	FALSE	0.00745229	2.12771	5899	33	19	21031	EPN1,ITSN2,NUMB,NEO1,EPN2,PICALM,DAB2,AP2B1,NECTIN2,PIK3C2A,SCRIB,AP2A1,EGFR,WDR74,MYO6,BMP2K,AGFG1,SMAP1,ARHGAP12
GO:BP	organelle localization	GO:0051640	FALSE	0.00745229	2.12771	620	33	6	21031	PICALM,NECTIN2,SCRIB,MYO6,AHCYL1,AP1G1
GO:BP	anatomical structure formation involved in morphogenesis	GO:0048646	FALSE	0.00786157	2.10449	1183	33	8	21031	EPN1,NEO1,EPN2,NECTIN2,PIK3C2A,SCRIB,WDR74,AGFG1
GO:BP	generation of neurons	GO:0048699	FALSE	0.00791488	2.10156	1514	33	9	21031	ITSN2,NUMB,NEO1,PICALM,DAB2,SCRIB,AP2A1,EGFR,MYO6
GO:BP	vesicle localization	GO:0051648	FALSE	0.00791488	2.10156	224	33	4	21031	PICALM,SCRIB,MYO6,AP1G1
GO:BP	export from cell	GO:0140352	FALSE	0.00791488	2.10156	894	33	7	21031	NEO1,ITSN1,DAB2,PIK3C2A,SCRIB,EGFR,AP1G1
GO:BP	plasma membrane bounded cell projection organization	GO:0120036	FALSE	0.0101925	1.99172	1570	33	9	21031	ITSN2,NUMB,NEO1,PICALM,DAB2,NECTIN2,SCRIB,AP2A1,EGFR
GO:BP	post-Golgi vesicle-mediated transport	GO:0006892	FALSE	0.0116754	1.93273	106	33	3	21031	EPS15,AP2A1,AP1G1
GO:BP	cell projection organization	GO:0030030	FALSE	0.012117	1.91661	1613	33	9	21031	ITSN2,NUMB,NEO1,PICALM,DAB2,NECTIN2,SCRIB,AP2A1,EGFR
GO:BP	multicellular organismal-level iron ion homeostasis	GO:0060586	TRUE	0.0129676	1.88714	25	33	2	21031	NEO1,PICALM
GO:BP	regulation of receptor recycling	GO:0001919	FALSE	0.0129676	1.88714	25	33	2	21031	SCRIB,EPS15
GO:BP	multicellular organism development	GO:0007275	FALSE	0.0133243	1.87535	4643	33	16	21031	EPN1,ITSN2,NUMB,NEO1,EPN2,PICALM,DAB2,AP2B1,PIK3C2A,SCRIB,AP2A1,EGFR,WDR74,MYO6,BMP2K,SMAP1
GO:BP	regulation of biological quality	GO:0065008	FALSE	0.0149555	1.8252	2846	33	12	21031	NUMB,PICALM,DAB2,AP2B1,PIK3C2A,SCRIB,EPS15,AP2A1,EGFR,AP2A2,RPS5,SNX9
GO:BP	acrosome assembly	GO:0001675	FALSE	0.0153861	1.81287	28	33	2	21031	NECTIN2,AGFG1
GO:BP	positive regulation of natural killer cell mediated cytotoxicity	GO:0045954	TRUE	0.0153861	1.81287	28	33	2	21031	NECTIN2,AP1G1
GO:BP	spermatid nucleus differentiation	GO:0007289	TRUE	0.0153861	1.81287	28	33	2	21031	NECTIN2,AGFG1
GO:BP	establishment of organelle localization	GO:0051656	FALSE	0.0155274	1.8089	486	33	5	21031	PICALM,NECTIN2,SCRIB,MYO6,AP1G1
GO:BP	sprouting angiogenesis	GO:0002040	FALSE	0.0179872	1.74504	128	33	3	21031	EPN1,EPN2,PIK3C2A
GO:BP	neurogenesis	GO:0022008	FALSE	0.0188263	1.72524	1742	33	9	21031	ITSN2,NUMB,NEO1,PICALM,DAB2,SCRIB,AP2A1,EGFR,MYO6
GO:BP	positive regulation of natural killer cell mediated immunity	GO:0002717	FALSE	0.0204765	1.68874	33	33	2	21031	NECTIN2,AP1G1
GO:BP	symbiont-mediated suppression of host interferon-mediated signaling pathway	GO:0140886	FALSE	0.0205815	1.68652	1	33	1	21031	SCRIB
GO:BP	neurotransmitter receptor transport postsynaptic membrane to endosome	GO:0098968	FALSE	0.0205815	1.68652	1	33	1	21031	SCRIB
GO:BP	positive regulation of GTPase activity	GO:0043547	FALSE	0.0205815	1.68652	142	33	3	21031	PICALM,SCRIB,SNX9
GO:BP	biological process involved in symbiotic interaction	GO:0044403	FALSE	0.0205815	1.68652	319	33	4	21031	NECTIN2,SCRIB,EPS15,EGFR
GO:BP	perturbation by virus of host immune response	GO:0075528	FALSE	0.0205815	1.68652	1	33	1	21031	SCRIB
GO:BP	symbiont-mediated suppression of host JAK-STAT cascade	GO:0039514	FALSE	0.0205815	1.68652	1	33	1	21031	SCRIB
GO:BP	suppression by virus of host innate immune response	GO:0039503	FALSE	0.0205815	1.68652	1	33	1	21031	SCRIB
GO:BP	symbiont-mediated suppression of host JAK-STAT cascade via inhibition of STAT activity	GO:0039562	FALSE	0.0205815	1.68652	1	33	1	21031	SCRIB
GO:BP	symbiont-mediated suppression of host JAK-STAT cascade via inhibition of STAT1 activity	GO:0039563	FALSE	0.0205815	1.68652	1	33	1	21031	SCRIB
GO:BP	membrane bending	GO:0097753	FALSE	0.0205815	1.68652	1	33	1	21031	PICALM
GO:BP	regulation of metalloendopeptidase activity involved in amyloid precursor protein catabolic process	GO:1902962	FALSE	0.0205815	1.68652	1	33	1	21031	PICALM
GO:BP	symbiont-mediated suppression of host type I interferon-mediated signaling pathway	GO:0039502	TRUE	0.0205815	1.68652	1	33	1	21031	SCRIB
GO:BP	symbiont-mediated suppression of host JAK-STAT cascade via inhibition of STAT2 activity	GO:0039564	FALSE	0.0205815	1.68652	1	33	1	21031	SCRIB
GO:BP	symbiont-mediated perturbation of host defenses	GO:0030682	FALSE	0.0205815	1.68652	1	33	1	21031	SCRIB
GO:BP	symbiont-mediated perturbation of host signal transduction pathway	GO:0052027	FALSE	0.0205815	1.68652	1	33	1	21031	SCRIB
GO:BP	symbiont-mediated suppression of host signal transduction pathway	GO:0052029	FALSE	0.0205815	1.68652	1	33	1	21031	SCRIB
GO:BP	cytosolic transport	GO:0016482	FALSE	0.0205815	1.68652	138	33	3	21031	EPS15,AP2A1,AP1G1
GO:BP	perturbation of host innate immune response	GO:0052167	FALSE	0.0205815	1.68652	1	33	1	21031	SCRIB
GO:BP	symbiont-mediated suppression of host innate immune response	GO:0052170	FALSE	0.0205815	1.68652	1	33	1	21031	SCRIB
GO:BP	symbiont-mediated suppression of host defenses	GO:0044414	FALSE	0.0205815	1.68652	1	33	1	21031	SCRIB
GO:BP	symbiont-mediated perturbation of host immune response	GO:0052553	FALSE	0.0205815	1.68652	1	33	1	21031	SCRIB
GO:BP	response to host immune response	GO:0052572	FALSE	0.0205815	1.68652	1	33	1	21031	SCRIB
GO:BP	coreceptor-mediated virion attachment to host cell	GO:0046814	TRUE	0.0205815	1.68652	1	33	1	21031	NECTIN2
GO:BP	negative regulation of metalloendopeptidase activity involved in amyloid precursor protein catabolic process	GO:1902963	TRUE	0.0205815	1.68652	1	33	1	21031	PICALM
GO:BP	leading edge cell differentiation	GO:0035026	TRUE	0.0205815	1.68652	1	33	1	21031	DAB2
GO:BP	symbiont-mediated suppression of host immune response	GO:0052562	FALSE	0.0205815	1.68652	1	33	1	21031	SCRIB
GO:BP	regulation of sprouting angiogenesis	GO:1903670	FALSE	0.0210761	1.67621	38	33	2	21031	EPN1,EPN2
GO:BP	synaptic vesicle transport	GO:0048489	FALSE	0.0231475	1.6355	40	33	2	21031	PICALM,AP1G1
GO:BP	symbiont entry into host cell	GO:0046718	FALSE	0.0237402	1.62452	156	33	3	21031	NECTIN2,EPS15,EGFR
GO:BP	cellular response to epidermal growth factor stimulus	GO:0071364	TRUE	0.0248892	1.60399	42	33	2	21031	DAB2,EGFR
GO:BP	early endosome to late endosome transport	GO:0045022	FALSE	0.0248892	1.60399	42	33	2	21031	DNAJC13,DAB2
GO:BP	exocytosis	GO:0006887	FALSE	0.0252504	1.59773	346	33	4	21031	ITSN1,PIK3C2A,SCRIB,AP1G1
GO:BP	symbiont entry into host	GO:0044409	FALSE	0.0260556	1.5841	163	33	3	21031	NECTIN2,EPS15,EGFR
GO:BP	regulation of natural killer cell mediated cytotoxicity	GO:0042269	FALSE	0.0278655	1.55493	45	33	2	21031	NECTIN2,AP1G1
GO:BP	endomembrane system organization	GO:0010256	FALSE	0.0281817	1.55003	602	33	5	21031	DNAJC13,NECTIN2,AGFG1,SNX9,AP1G1
GO:BP	regulation of hydrolase activity	GO:0051336	FALSE	0.0283708	1.54713	604	33	5	21031	PICALM,SCRIB,SH3BP4,EGFR,SNX9
GO:BP	response to epidermal growth factor	GO:0070849	FALSE	0.0284371	1.54611	46	33	2	21031	DAB2,EGFR
GO:BP	positive regulation of biological process	GO:0048518	FALSE	0.0294392	1.53107	6250	33	18	21031	ITSN2,NUMB,NEO1,EPN2,PICALM,DAB2,NECTIN2,PIK3C2A,SCRIB,SH3BP4,EPS15,AP2A1,EGFR,BMP2K,SMAP1,AHCYL1,SNX9,AP1G1
GO:BP	vesicle-mediated transport between endosomal compartments	GO:0098927	FALSE	0.0294392	1.53107	47	33	2	21031	DNAJC13,DAB2
GO:BP	receptor recycling	GO:0001881	FALSE	0.0300152	1.52266	48	33	2	21031	SCRIB,EPS15
GO:BP	positive regulation of Notch signaling pathway	GO:0045747	TRUE	0.0300152	1.52266	48	33	2	21031	EPN2,BMP2K
GO:BP	regulation of secretion	GO:0051046	FALSE	0.0301622	1.52054	619	33	5	21031	NEO1,DAB2,EGFR,MYO6,AP1G1
GO:BP	regulation of natural killer cell mediated immunity	GO:0002715	FALSE	0.0308054	1.51137	49	33	2	21031	NECTIN2,AP1G1
GO:BP	localization within membrane	GO:0051668	FALSE	0.0311591	1.50641	919	33	6	21031	NUMB,PICALM,DAB2,SCRIB,EPS15,EGFR
GO:BP	cell development	GO:0048468	FALSE	0.0311591	1.50641	2819	33	11	21031	ITSN2,NUMB,NEO1,PICALM,DAB2,NECTIN2,SCRIB,AP2A1,EGFR,AGFG1,SMAP1
GO:BP	inner ear auditory receptor cell differentiation	GO:0042491	FALSE	0.0311591	1.50641	50	33	2	21031	SCRIB,MYO6
GO:BP	positive regulation of hydrolase activity	GO:0051345	FALSE	0.0311591	1.50641	378	33	4	21031	PICALM,SCRIB,EGFR,SNX9
GO:BP	response to host	GO:0075136	FALSE	0.0324724	1.48849	2	33	1	21031	SCRIB
GO:BP	positive regulation of prolactin secretion	GO:1902722	TRUE	0.0324724	1.48849	2	33	1	21031	EGFR
GO:BP	susceptibility to T cell mediated cytotoxicity	GO:0060370	TRUE	0.0324724	1.48849	2	33	1	21031	NECTIN2
GO:BP	response to host defenses	GO:0052200	FALSE	0.0324724	1.48849	2	33	1	21031	SCRIB
GO:BP	Notch signaling pathway	GO:0007219	FALSE	0.0324724	1.48849	184	33	3	21031	EPN1,EPN2,BMP2K
GO:BP	symbiont-mediated perturbation of host defense response	GO:0052031	FALSE	0.0324724	1.48849	2	33	1	21031	SCRIB
GO:BP	virus-mediated perturbation of host defense response	GO:0019049	FALSE	0.0324724	1.48849	2	33	1	21031	SCRIB
GO:BP	synaptic vesicle budding from endosome	GO:0016182	FALSE	0.0324724	1.48849	2	33	1	21031	AP1G1
GO:BP	thiosulfate transport	GO:0015709	TRUE	0.0324724	1.48849	2	33	1	21031	SLC25A10
GO:BP	response to defenses of other organism	GO:0052173	FALSE	0.0324724	1.48849	2	33	1	21031	SCRIB
GO:BP	symbiont-mediated perturbation of host cellular process	GO:0044068	FALSE	0.0324724	1.48849	2	33	1	21031	SCRIB
GO:BP	positive regulation of receptor-mediated endocytosis	GO:0048260	FALSE	0.0334012	1.47624	54	33	2	21031	DAB2,AP2A1
GO:BP	neuron projection morphogenesis	GO:0048812	FALSE	0.0339784	1.4688	655	33	5	21031	ITSN2,NUMB,NEO1,PICALM,EGFR
GO:BP	synaptic vesicle localization	GO:0097479	FALSE	0.0341809	1.46622	55	33	2	21031	PICALM,AP1G1
GO:BP	plasma membrane bounded cell projection morphogenesis	GO:0120039	FALSE	0.0371896	1.42958	671	33	5	21031	ITSN2,NUMB,NEO1,PICALM,EGFR
GO:BP	cell projection morphogenesis	GO:0048858	FALSE	0.0381414	1.4186	676	33	5	21031	ITSN2,NUMB,NEO1,PICALM,EGFR
GO:BP	plasma membrane invagination	GO:0099024	FALSE	0.0382421	1.41746	59	33	2	21031	ARHGAP12,SNX9
GO:BP	hair cell differentiation	GO:0035315	FALSE	0.0382421	1.41746	59	33	2	21031	SCRIB,MYO6
GO:BP	cell morphogenesis	GO:0000902	FALSE	0.0384206	1.41544	986	33	6	21031	ITSN2,NUMB,NEO1,PICALM,SCRIB,EGFR
GO:BP	cell differentiation	GO:0030154	FALSE	0.0384468	1.41514	4366	33	14	21031	ITSN2,NUMB,NEO1,PICALM,DNAJC13,DAB2,NECTIN2,SCRIB,AP2A1,EGFR,MYO6,AGFG1,SMAP1,AP1G1
GO:BP	cellular developmental process	GO:0048869	FALSE	0.0384468	1.41514	4367	33	14	21031	ITSN2,NUMB,NEO1,PICALM,DNAJC13,DAB2,NECTIN2,SCRIB,AP2A1,EGFR,MYO6,AGFG1,SMAP1,AP1G1
GO:BP	regulation of cellular localization	GO:0060341	FALSE	0.0391931	1.40679	995	33	6	21031	NUMB,NEO1,PICALM,DNAJC13,DAB2,EGFR
GO:BP	multicellular organismal process	GO:0032501	FALSE	0.0391931	1.40679	7669	33	20	21031	EPN1,ITSN2,NUMB,NEO1,EPN2,PICALM,DNAJC13,DAB2,AP2B1,NECTIN2,PIK3C2A,SCRIB,AP2A1,EGFR,WDR74,MYO6,BMP2K,AGFG1,SMAP1,AP1G1
GO:BP	regulation of cell growth	GO:0001558	FALSE	0.040036	1.39755	424	33	4	21031	ITSN2,DAB2,SH3BP4,EGFR
GO:BP	cochlear nucleus development	GO:0021747	TRUE	0.0406488	1.39095	3	33	1	21031	SCRIB
GO:BP	positive regulation of aldosterone secretion	GO:2000860	TRUE	0.0406488	1.39095	3	33	1	21031	DAB2
GO:BP	positive regulation of aldosterone metabolic process	GO:0032346	FALSE	0.0406488	1.39095	3	33	1	21031	DAB2
GO:BP	positive regulation of aldosterone biosynthetic process	GO:0032349	TRUE	0.0406488	1.39095	3	33	1	21031	DAB2
GO:BP	positive regulation of mineralocorticoid secretion	GO:2000857	FALSE	0.0406488	1.39095	3	33	1	21031	DAB2
GO:BP	viral process	GO:0016032	TRUE	0.0406488	1.39095	429	33	4	21031	NECTIN2,SCRIB,EPS15,EGFR
GO:BP	malate transport	GO:0015743	FALSE	0.0406488	1.39095	3	33	1	21031	SLC25A10
GO:BP	susceptibility to natural killer cell mediated cytotoxicity	GO:0042271	FALSE	0.0406488	1.39095	3	33	1	21031	NECTIN2
GO:BP	regulation of receptor internalization	GO:0002090	FALSE	0.0406488	1.39095	63	33	2	21031	NUMB,SCRIB
GO:BP	sulfide oxidation	GO:0019418	FALSE	0.0406488	1.39095	3	33	1	21031	SLC25A10
GO:BP	neuroblast division in subventricular zone	GO:0021849	TRUE	0.0406488	1.39095	3	33	1	21031	NUMB
GO:BP	negative regulation of metalloendopeptidase activity	GO:1904684	FALSE	0.0406488	1.39095	3	33	1	21031	PICALM
GO:BP	oxaloacetate(2-) transmembrane transport	GO:1902356	TRUE	0.0406488	1.39095	3	33	1	21031	SLC25A10
GO:BP	negative regulation of hyaluronan biosynthetic process	GO:1900126	TRUE	0.0406488	1.39095	3	33	1	21031	AP2A1
GO:BP	malate transmembrane transport	GO:0071423	TRUE	0.0406488	1.39095	3	33	1	21031	SLC25A10
GO:BP	sulfide oxidation, using sulfide:quinone oxidoreductase	GO:0070221	TRUE	0.0406488	1.39095	3	33	1	21031	SLC25A10
GO:BP	lipid tube assembly	GO:0060988	TRUE	0.0406488	1.39095	3	33	1	21031	SNX9
GO:BP	membrane invagination	GO:0010324	FALSE	0.0411458	1.38567	66	33	2	21031	ARHGAP12,SNX9
GO:BP	positive regulation of leukocyte mediated cytotoxicity	GO:0001912	FALSE	0.0411458	1.38567	66	33	2	21031	NECTIN2,AP1G1
GO:BP	system development	GO:0048731	FALSE	0.0420262	1.37648	3973	33	13	21031	EPN1,ITSN2,NUMB,NEO1,EPN2,PICALM,DAB2,AP2B1,PIK3C2A,SCRIB,AP2A1,EGFR,MYO6
GO:BP	positive regulation of signaling	GO:0023056	FALSE	0.0443708	1.3529	1778	33	8	21031	NEO1,EPN2,DAB2,NECTIN2,SCRIB,EPS15,EGFR,BMP2K
GO:BP	intracellular iron ion homeostasis	GO:0006879	TRUE	0.0466743	1.33092	71	33	2	21031	NEO1,PICALM
GO:BP	inner ear receptor cell differentiation	GO:0060113	FALSE	0.0471704	1.32633	72	33	2	21031	SCRIB,MYO6
GO:BP	embryonic organ development	GO:0048568	TRUE	0.0471704	1.32633	463	33	4	21031	EPN1,SCRIB,EGFR,MYO6
GO:BP	natural killer cell mediated cytotoxicity	GO:0042267	FALSE	0.0471704	1.32633	72	33	2	21031	NECTIN2,AP1G1
GO:BP	receptor metabolic process	GO:0043112	FALSE	0.0471704	1.32633	72	33	2	21031	SCRIB,EPS15
GO:BP	positive regulation of cell killing	GO:0031343	FALSE	0.0479809	1.31893	73	33	2	21031	NECTIN2,AP1G1
GO:BP	positive regulation of steroid hormone biosynthetic process	GO:0090031	FALSE	0.0483167	1.3159	4	33	1	21031	DAB2
GO:BP	natural killer cell mediated immunity	GO:0002228	FALSE	0.0483167	1.3159	75	33	2	21031	NECTIN2,AP1G1
GO:BP	sperm mitochondrion organization	GO:0030382	TRUE	0.0483167	1.3159	4	33	1	21031	NECTIN2
GO:BP	cellular response to endogenous stimulus	GO:0071495	TRUE	0.0483167	1.3159	1432	33	7	21031	NEO1,EPN2,DAB2,PIK3C2A,SH3BP4,EGFR,AHCYL1
GO:BP	regulation of early endosome to recycling endosome transport	GO:1902954	FALSE	0.0483167	1.3159	4	33	1	21031	DNAJC13
GO:BP	glyceraldehyde-3-phosphate biosynthetic process	GO:0046166	FALSE	0.0483167	1.3159	4	33	1	21031	SLC25A10
GO:BP	response to hydroxyisoflavone	GO:0033594	TRUE	0.0483167	1.3159	4	33	1	21031	EGFR
GO:BP	oxaloacetate transport	GO:0015729	FALSE	0.0483167	1.3159	4	33	1	21031	SLC25A10
GO:BP	positive regulation of clathrin-dependent endocytosis	GO:2000370	FALSE	0.0483167	1.3159	4	33	1	21031	DAB2
GO:BP	response to cobalamin	GO:0033590	TRUE	0.0483167	1.3159	4	33	1	21031	EGFR
GO:BP	synaptic vesicle targeting	GO:0016080	TRUE	0.0483167	1.3159	4	33	1	21031	SCRIB
GO:BP	multicellular organismal-level chemical homeostasis	GO:0140962	FALSE	0.0483167	1.3159	74	33	2	21031	NEO1,PICALM
GO:BP	cellular aldehyde metabolic process	GO:0006081	FALSE	0.0485918	1.31344	76	33	2	21031	DAB2,SLC25A10
GO:BP	mechanoreceptor differentiation	GO:0042490	FALSE	0.0495969	1.30455	77	33	2	21031	SCRIB,MYO6
GO:CC	clathrin-coated pit	GO:0005905	TRUE	2.78595e-24	23.555	76	34	14	22097	EPN1,EPS15L1,NUMB,ITSN1,PICALM,DAB2,AP2B1,SH3BP4,EPS15,AP2A1,AP2A2,MYO6,SNX9,AP1G1
GO:CC	clathrin-coated vesicle	GO:0030136	TRUE	7.4006e-20	19.1307	215	34	15	22097	EPN1,CLINT1,NUMB,EPN2,PICALM,DAB2,AP2B1,PIK3C2A,SH3BP4,AP2A1,EGFR,AP2A2,MYO6,SNX9,AP1G1
GO:CC	coated vesicle	GO:0030135	FALSE	1.22259e-17	16.9127	312	34	15	22097	EPN1,CLINT1,NUMB,EPN2,PICALM,DAB2,AP2B1,PIK3C2A,SH3BP4,AP2A1,EGFR,AP2A2,MYO6,SNX9,AP1G1
GO:CC	clathrin coat	GO:0030118	FALSE	1.22259e-17	16.9127	51	34	10	22097	EPN1,CLINT1,EPS15L1,EPN2,PICALM,AP2B1,EPS15,AP2A1,AP2A2,AP1G1
GO:CC	membrane coat	GO:0030117	FALSE	9.47628e-15	14.0234	99	34	10	22097	EPN1,CLINT1,EPS15L1,EPN2,PICALM,AP2B1,EPS15,AP2A1,AP2A2,AP1G1
GO:CC	coated membrane	GO:0048475	FALSE	9.47628e-15	14.0234	99	34	10	22097	EPN1,CLINT1,EPS15L1,EPN2,PICALM,AP2B1,EPS15,AP2A1,AP2A2,AP1G1
GO:CC	clathrin-coated vesicle membrane	GO:0030665	FALSE	1.83626e-13	12.7361	134	34	10	22097	EPN1,CLINT1,EPN2,DAB2,AP2B1,AP2A1,EGFR,AP2A2,MYO6,AP1G1
GO:CC	clathrin vesicle coat	GO:0030125	FALSE	1.99666e-12	11.6997	35	34	7	22097	EPN1,CLINT1,EPN2,AP2B1,AP2A1,AP2A2,AP1G1
GO:CC	vesicle	GO:0031982	FALSE	4.91866e-12	11.3082	4004	34	26	22097	EPN1,CLINT1,ITSN2,NUMB,NEO1,ITSN1,EPN2,PICALM,DNAJC13,DAB2,AP2B1,NECTIN2,PIK3C2A,SCRIB,SH3BP4,EPS15,AP2A1,EGFR,AP2A2,MYO6,AGFG1,AHCYL1,SARG,RPS5,SNX9,AP1G1
GO:CC	clathrin coat of coated pit	GO:0030132	FALSE	5.16596e-12	11.2868	19	34	6	22097	EPS15L1,PICALM,AP2B1,EPS15,AP2A1,AP2A2
GO:CC	coated vesicle membrane	GO:0030662	FALSE	6.4075e-12	11.1933	199	34	10	22097	EPN1,CLINT1,EPN2,DAB2,AP2B1,AP2A1,EGFR,AP2A2,MYO6,AP1G1
GO:CC	intracellular vesicle	GO:0097708	FALSE	5.87033e-11	10.2313	2518	34	21	22097	EPN1,CLINT1,ITSN2,NUMB,NEO1,ITSN1,EPN2,PICALM,DNAJC13,DAB2,AP2B1,PIK3C2A,SH3BP4,EPS15,AP2A1,EGFR,AP2A2,MYO6,AGFG1,SNX9,AP1G1
GO:CC	vesicle coat	GO:0030120	FALSE	9.81076e-11	10.0083	63	34	7	22097	EPN1,CLINT1,EPN2,AP2B1,AP2A1,AP2A2,AP1G1
GO:CC	endosome	GO:0005768	FALSE	2.9435e-09	8.53114	1060	34	14	22097	EPN1,CLINT1,NUMB,ITSN1,EPN2,PICALM,DNAJC13,AP2B1,EPS15,AP2A1,EGFR,AP2A2,MYO6,AP1G1
GO:CC	cytoplasmic vesicle	GO:0031410	FALSE	5.68849e-09	8.245	2513	34	19	22097	EPN1,CLINT1,NUMB,ITSN1,EPN2,PICALM,DNAJC13,DAB2,AP2B1,PIK3C2A,SH3BP4,EPS15,AP2A1,EGFR,AP2A2,MYO6,AGFG1,SNX9,AP1G1
GO:CC	cytoplasmic vesicle membrane	GO:0030659	FALSE	1.72514e-08	7.76317	1226	34	14	22097	EPN1,CLINT1,NUMB,EPN2,DNAJC13,DAB2,AP2B1,EPS15,AP2A1,EGFR,AP2A2,MYO6,SNX9,AP1G1
GO:CC	vesicle membrane	GO:0012506	FALSE	1.88151e-08	7.72549	1240	34	14	22097	EPN1,CLINT1,NUMB,EPN2,DNAJC13,DAB2,AP2B1,EPS15,AP2A1,EGFR,AP2A2,MYO6,SNX9,AP1G1
GO:CC	clathrin-coated endocytic vesicle	GO:0045334	FALSE	5.31792e-08	7.27426	88	34	6	22097	PICALM,AP2B1,AP2A1,EGFR,AP2A2,MYO6
GO:CC	plasma membrane	GO:0005886	FALSE	1.09864e-07	6.95914	5742	34	25	22097	EPN1,CLINT1,EPS15L1,ITSN2,NUMB,NEO1,ITSN1,EPN2,PICALM,DNAJC13,DAB2,AP2B1,NECTIN2,PIK3C2A,SCRIB,EPS15,AP2A1,EGFR,AP2A2,MYO6,SMAP1,AHCYL1,SARG,ARHGAP12,SNX9
GO:CC	cell periphery	GO:0071944	FALSE	6.18538e-07	6.20863	6228	34	25	22097	EPN1,CLINT1,EPS15L1,ITSN2,NUMB,NEO1,ITSN1,EPN2,PICALM,DNAJC13,DAB2,AP2B1,NECTIN2,PIK3C2A,SCRIB,EPS15,AP2A1,EGFR,AP2A2,MYO6,SMAP1,AHCYL1,SARG,ARHGAP12,SNX9
GO:CC	membrane protein complex	GO:0098796	FALSE	7.39038e-07	6.13133	1401	34	13	22097	EPN1,CLINT1,EPS15L1,NEO1,EPN2,PICALM,AP2B1,PIK3C2A,EPS15,AP2A1,EGFR,AP2A2,AP1G1
GO:CC	clathrin adaptor complex	GO:0030131	FALSE	8.06251e-07	6.09353	27	34	4	22097	AP2B1,AP2A1,AP2A2,AP1G1
GO:CC	endomembrane system	GO:0012505	FALSE	8.06251e-07	6.09353	4777	34	22	22097	EPN1,CLINT1,EPS15L1,NUMB,NEO1,ITSN1,EPN2,PICALM,DNAJC13,DAB2,AP2B1,PIK3C2A,SH3BP4,EPS15,AP2A1,EGFR,AP2A2,MYO6,AGFG1,AHCYL1,SNX9,AP1G1
GO:CC	cytosol	GO:0005829	FALSE	1.66782e-06	5.77785	5487	34	23	22097	EPN1,CLINT1,EPS15L1,ITSN2,ITSN1,EPN2,PICALM,DNAJC13,DAB2,SMAP2,AP2B1,PIK3C2A,EPS15,AP2A1,AP2A2,MYO6,AGFG1,AHCYL1,SARG,RPS5,PDCD11,SNX9,AP1G1
GO:CC	cell junction	GO:0030054	FALSE	2.91986e-06	5.53464	2230	34	15	22097	ITSN2,NUMB,ITSN1,PICALM,DAB2,AP2B1,NECTIN2,SCRIB,EPS15,AP2A1,EGFR,AP2A2,RPS5,SNX9,AP1G1
GO:CC	AP-2 adaptor complex	GO:0030122	FALSE	4.57681e-06	5.33944	11	34	3	22097	AP2B1,AP2A1,AP2A2
GO:CC	clathrin coat of endocytic vesicle	GO:0030128	FALSE	4.57681e-06	5.33944	11	34	3	22097	AP2B1,AP2A1,AP2A2
GO:CC	AP-type membrane coat adaptor complex	GO:0030119	FALSE	4.57681e-06	5.33944	43	34	4	22097	AP2B1,AP2A1,AP2A2,AP1G1
GO:CC	cytoplasm	GO:0005737	FALSE	7.53905e-06	5.12268	12345	34	32	22097	EPN1,CLINT1,EPS15L1,ITSN2,NUMB,NEO1,ITSN1,EPN2,PICALM,DNAJC13,DAB2,SMAP2,AP2B1,PIK3C2A,SCRIB,SH3BP4,EPS15,AP2A1,EGFR,AP2A2,MYO6,BMP2K,AGFG1,SMAP1,AHCYL1,SARG,RPS5,SLC25A10,PDCD11,ARHGAP12,SNX9,AP1G1
GO:CC	synapse	GO:0045202	FALSE	7.59187e-06	5.11965	1468	34	12	22097	ITSN2,NUMB,ITSN1,PICALM,AP2B1,SCRIB,EPS15,AP2A1,AP2A2,RPS5,SNX9,AP1G1
GO:CC	membrane	GO:0016020	FALSE	8.50282e-06	5.07044	9864	34	29	22097	EPN1,CLINT1,EPS15L1,ITSN2,NUMB,NEO1,ITSN1,EPN2,PICALM,DNAJC13,DAB2,AP2B1,NECTIN2,PIK3C2A,SCRIB,SH3BP4,EPS15,AP2A1,EGFR,AP2A2,MYO6,SMAP1,AHCYL1,SARG,RPS5,SLC25A10,ARHGAP12,SNX9,AP1G1
GO:CC	clathrin coat of trans-Golgi network vesicle	GO:0030130	FALSE	2.29906e-05	4.63845	19	34	3	22097	AP2A1,AP2A2,AP1G1
GO:CC	endolysosome membrane	GO:0036020	FALSE	2.62005e-05	4.58169	20	34	3	22097	AP2B1,AP2A1,AP2A2
GO:CC	clathrin-coated endocytic vesicle membrane	GO:0030669	FALSE	2.74085e-05	4.56211	71	34	4	22097	AP2B1,AP2A1,EGFR,AP2A2
GO:CC	lytic vacuole membrane	GO:0098852	FALSE	2.74085e-05	4.56211	446	34	7	22097	DNAJC13,DAB2,AP2B1,AP2A1,AP2A2,MYO6,AP1G1
GO:CC	trans-Golgi network transport vesicle membrane	GO:0012510	FALSE	2.74085e-05	4.56211	21	34	3	22097	AP2A1,AP2A2,AP1G1
GO:CC	lysosomal membrane	GO:0005765	FALSE	2.74085e-05	4.56211	446	34	7	22097	DNAJC13,DAB2,AP2B1,AP2A1,AP2A2,MYO6,AP1G1
GO:CC	vacuolar membrane	GO:0005774	FALSE	4.87245e-05	4.31225	489	34	7	22097	DNAJC13,DAB2,AP2B1,AP2A1,AP2A2,MYO6,AP1G1
GO:CC	plasma membrane protein complex	GO:0098797	FALSE	6.10149e-05	4.21456	718	34	8	22097	EPS15L1,NEO1,PICALM,AP2B1,EPS15,AP2A1,EGFR,AP2A2
GO:CC	bounding membrane of organelle	GO:0098588	FALSE	6.66382e-05	4.17628	2203	34	13	22097	EPN1,CLINT1,NUMB,EPN2,DNAJC13,DAB2,AP2B1,EPS15,AP2A1,EGFR,AP2A2,MYO6,AP1G1
GO:CC	endolysosome	GO:0036019	FALSE	6.69562e-05	4.17421	29	34	3	22097	AP2B1,AP2A1,AP2A2
GO:CC	endocytic vesicle	GO:0030139	FALSE	7.2411e-05	4.1402	346	34	6	22097	PICALM,AP2B1,AP2A1,EGFR,AP2A2,MYO6
GO:CC	plasma membrane region	GO:0098590	FALSE	7.34075e-05	4.13426	1266	34	10	22097	ITSN2,NUMB,ITSN1,PICALM,SCRIB,EPS15,AP2A1,EGFR,MYO6,AHCYL1
GO:CC	presynapse	GO:0098793	FALSE	0.000105953	3.97488	564	34	7	22097	ITSN2,ITSN1,PICALM,AP2B1,SCRIB,SNX9,AP1G1
GO:CC	endosome membrane	GO:0010008	FALSE	0.000107191	3.96984	567	34	7	22097	NUMB,DNAJC13,AP2B1,EPS15,AP2A1,EGFR,AP2A2
GO:CC	trans-Golgi network transport vesicle	GO:0030140	FALSE	0.0001477	3.83062	39	34	3	22097	AP2A1,AP2A2,AP1G1
GO:CC	early endosome	GO:0005769	FALSE	0.000216523	3.6645	429	34	6	22097	NUMB,PICALM,DNAJC13,EPS15,EGFR,AP1G1
GO:CC	organelle membrane	GO:0031090	FALSE	0.000236474	3.62622	3770	34	16	22097	EPN1,CLINT1,NUMB,EPN2,DNAJC13,DAB2,AP2B1,EPS15,AP2A1,EGFR,AP2A2,MYO6,AHCYL1,SLC25A10,SNX9,AP1G1
GO:CC	basal plasma membrane	GO:0009925	FALSE	0.00031257	3.50505	281	34	5	22097	NUMB,SCRIB,EPS15,AP2A1,EGFR
GO:CC	apical part of cell	GO:0045177	FALSE	0.000349594	3.45644	473	34	6	22097	NUMB,EPS15,AP2A1,EGFR,MYO6,AHCYL1
GO:CC	basal part of cell	GO:0045178	FALSE	0.000408875	3.38841	300	34	5	22097	NUMB,SCRIB,EPS15,AP2A1,EGFR
GO:CC	Golgi-associated vesicle membrane	GO:0030660	FALSE	0.000432415	3.3641	58	34	3	22097	AP2A1,AP2A2,AP1G1
GO:CC	Golgi apparatus	GO:0005794	FALSE	0.000512857	3.29	1629	34	10	22097	CLINT1,NEO1,PICALM,PIK3C2A,AP2A1,EGFR,AP2A2,MYO6,SNX9,AP1G1
GO:CC	presynaptic membrane	GO:0042734	TRUE	0.000513308	3.28962	166	34	4	22097	ITSN2,ITSN1,PICALM,SCRIB
GO:CC	lytic vacuole	GO:0000323	FALSE	0.000557191	3.254	762	34	7	22097	DNAJC13,DAB2,AP2B1,AP2A1,AP2A2,MYO6,AP1G1
GO:CC	lysosome	GO:0005764	FALSE	0.000557191	3.254	762	34	7	22097	DNAJC13,DAB2,AP2B1,AP2A1,AP2A2,MYO6,AP1G1
GO:CC	AP-1 adaptor complex	GO:0030121	FALSE	0.00072184	3.14156	13	34	2	22097	AP2A2,AP1G1
GO:CC	extracellular exosome	GO:0070062	FALSE	0.000836937	3.07731	2109	34	11	22097	ITSN2,DNAJC13,NECTIN2,PIK3C2A,SCRIB,SH3BP4,MYO6,AHCYL1,SARG,RPS5,SNX9
GO:CC	extracellular membrane-bounded organelle	GO:0065010	FALSE	0.000883213	3.05393	2134	34	11	22097	ITSN2,DNAJC13,NECTIN2,PIK3C2A,SCRIB,SH3BP4,MYO6,AHCYL1,SARG,RPS5,SNX9
GO:CC	extracellular organelle	GO:0043230	FALSE	0.000883213	3.05393	2134	34	11	22097	ITSN2,DNAJC13,NECTIN2,PIK3C2A,SCRIB,SH3BP4,MYO6,AHCYL1,SARG,RPS5,SNX9
GO:CC	extracellular vesicle	GO:1903561	FALSE	0.000883213	3.05393	2133	34	11	22097	ITSN2,DNAJC13,NECTIN2,PIK3C2A,SCRIB,SH3BP4,MYO6,AHCYL1,SARG,RPS5,SNX9
GO:CC	extrinsic component of synaptic membrane	GO:0099243	FALSE	0.000891621	3.04982	15	34	2	22097	PICALM,SCRIB
GO:CC	endocytic vesicle membrane	GO:0030666	FALSE	0.000899081	3.0462	200	34	4	22097	AP2B1,AP2A1,EGFR,AP2A2
GO:CC	vacuole	GO:0005773	FALSE	0.00098954	3.00457	855	34	7	22097	DNAJC13,DAB2,AP2B1,AP2A1,AP2A2,MYO6,AP1G1
GO:CC	postsynapse	GO:0098794	FALSE	0.00150471	2.82255	650	34	6	22097	PICALM,AP2B1,SCRIB,EPS15,AP2A1,AP2A2
GO:CC	Golgi-associated vesicle	GO:0005798	FALSE	0.00151411	2.81984	96	34	3	22097	AP2A1,AP2A2,AP1G1
GO:CC	focal adhesion	GO:0005925	FALSE	0.00151411	2.81984	422	34	5	22097	NUMB,DAB2,NECTIN2,EGFR,RPS5
GO:CC	cell leading edge	GO:0031252	TRUE	0.00157412	2.80296	427	34	5	22097	ITSN1,SCRIB,EGFR,MYO6,SNX9
GO:CC	cell-substrate junction	GO:0030055	FALSE	0.00163574	2.78629	432	34	5	22097	NUMB,DAB2,NECTIN2,EGFR,RPS5
GO:CC	basolateral plasma membrane	GO:0016323	FALSE	0.00182669	2.73833	248	34	4	22097	NUMB,SCRIB,AP2A1,EGFR
GO:CC	preribosome	GO:0030684	TRUE	0.00198824	2.70153	108	34	3	22097	WDR74,RPS5,PDCD11
GO:CC	perinuclear region of cytoplasm	GO:0048471	FALSE	0.00261212	2.58301	736	34	6	22097	CLINT1,PICALM,DAB2,EGFR,MYO6,AP1G1
GO:CC	membrane-bounded organelle	GO:0043227	FALSE	0.00290883	2.53628	15671	34	32	22097	EPN1,CLINT1,EPS15L1,ITSN2,NUMB,NEO1,ITSN1,EPN2,PICALM,DNAJC13,DAB2,SMAP2,AP2B1,NECTIN2,PIK3C2A,SCRIB,SH3BP4,EPS15,AP2A1,EGFR,WDR74,AP2A2,MYO6,BMP2K,AGFG1,AHCYL1,SARG,RPS5,SLC25A10,PDCD11,SNX9,AP1G1
GO:CC	multivesicular body, internal vesicle lumen	GO:0097489	FALSE	0.00482394	2.3166	1	34	1	22097	EGFR
GO:CC	anchoring junction	GO:0070161	FALSE	0.00720768	2.1422	905	34	6	22097	NUMB,DAB2,NECTIN2,SCRIB,EGFR,RPS5
GO:CC	cytoplasmic side of plasma membrane	GO:0009898	FALSE	0.00720768	2.1422	173	34	3	22097	AP2B1,AP2A1,AP2A2
GO:CC	extracellular space	GO:0005615	FALSE	0.0080985	2.0916	3303	34	12	22097	ITSN2,DNAJC13,NECTIN2,PIK3C2A,SCRIB,SH3BP4,EGFR,MYO6,AHCYL1,SARG,RPS5,SNX9
GO:CC	ruffle	GO:0001726	FALSE	0.00810731	2.09112	182	34	3	22097	EGFR,MYO6,SNX9
GO:CC	Shc-EGFR complex	GO:0070435	FALSE	0.00880753	2.05515	2	34	1	22097	EGFR
GO:CC	endosome to plasma membrane transport vesicle	GO:0070381	TRUE	0.00880753	2.05515	2	34	1	22097	PICALM
GO:CC	Scrib-APC-beta-catenin complex	GO:0034750	FALSE	0.00880753	2.05515	2	34	1	22097	SCRIB
GO:CC	early endosome membrane	GO:0031901	FALSE	0.00883428	2.05383	192	34	3	22097	DNAJC13,EPS15,EGFR
GO:CC	intracellular membrane-bounded organelle	GO:0043231	FALSE	0.00883428	2.05383	14605	34	30	22097	EPN1,CLINT1,EPS15L1,ITSN2,NUMB,NEO1,ITSN1,EPN2,PICALM,DNAJC13,DAB2,SMAP2,AP2B1,PIK3C2A,SCRIB,SH3BP4,EPS15,AP2A1,EGFR,WDR74,AP2A2,MYO6,BMP2K,AGFG1,AHCYL1,RPS5,SLC25A10,PDCD11,SNX9,AP1G1
GO:CC	synaptic membrane	GO:0097060	FALSE	0.00883428	2.05383	399	34	4	22097	ITSN2,ITSN1,PICALM,SCRIB
GO:CC	apical plasma membrane	GO:0016324	FALSE	0.00927365	2.03275	407	34	4	22097	EPS15,AP2A1,EGFR,AHCYL1
GO:CC	glutamatergic synapse	GO:0098978	FALSE	0.0106054	1.97447	424	34	4	22097	NUMB,AP2B1,SCRIB,EPS15
GO:CC	extrinsic component of membrane	GO:0019898	FALSE	0.0109512	1.96054	212	34	3	22097	PICALM,PIK3C2A,SCRIB
GO:CC	transport vesicle	GO:0030133	FALSE	0.0109512	1.96054	432	34	4	22097	PICALM,AP2A1,AP2A2,AP1G1
GO:CC	cytoplasmic side of membrane	GO:0098562	FALSE	0.0109512	1.96054	212	34	3	22097	AP2B1,AP2A1,AP2A2
GO:CC	inclusion body	GO:0016234	FALSE	0.0141538	1.84913	72	34	2	22097	PICALM,EPS15
GO:CC	transport vesicle membrane	GO:0030658	FALSE	0.0142068	1.8475	235	34	3	22097	AP2A1,AP2A2,AP1G1
GO:CC	small-subunit processome	GO:0032040	FALSE	0.0142225	1.84702	73	34	2	22097	RPS5,PDCD11
GO:CC	cell-cell contact zone	GO:0044291	TRUE	0.0148281	1.82891	75	34	2	22097	NECTIN2,SCRIB
GO:CC	extrinsic component of presynaptic endocytic zone membrane	GO:0098894	FALSE	0.0149967	1.824	4	34	1	22097	PICALM
GO:CC	organelle	GO:0043226	FALSE	0.0149967	1.824	16808	34	32	22097	EPN1,CLINT1,EPS15L1,ITSN2,NUMB,NEO1,ITSN1,EPN2,PICALM,DNAJC13,DAB2,SMAP2,AP2B1,NECTIN2,PIK3C2A,SCRIB,SH3BP4,EPS15,AP2A1,EGFR,WDR74,AP2A2,MYO6,BMP2K,AGFG1,AHCYL1,SARG,RPS5,SLC25A10,PDCD11,SNX9,AP1G1
GO:CC	intracellular anatomical structure	GO:0005622	FALSE	0.0150232	1.82324	17834	34	33	22097	EPN1,CLINT1,EPS15L1,ITSN2,NUMB,NEO1,ITSN1,EPN2,PICALM,DNAJC13,DAB2,SMAP2,AP2B1,PIK3C2A,SCRIB,SH3BP4,EPS15,AP2A1,EGFR,WDR74,AP2A2,MYO6,BMP2K,AGFG1,SMAP1,AHCYL1,SARG,RPS5,SLC25A10,PDCD11,ARHGAP12,SNX9,AP1G1
GO:CC	nuclear envelope	GO:0005635	FALSE	0.0164379	1.78415	497	34	4	22097	ITSN1,EGFR,MYO6,AGFG1
GO:CC	extrinsic component of postsynaptic density membrane	GO:0099147	FALSE	0.0176319	1.7537	5	34	1	22097	SCRIB
GO:CC	extrinsic component of postsynaptic specialization membrane	GO:0098892	FALSE	0.0176319	1.7537	5	34	1	22097	SCRIB
GO:CC	trans-Golgi network	GO:0005802	FALSE	0.0176319	1.7537	264	34	3	22097	PIK3C2A,SNX9,AP1G1
GO:CC	neurofibrillary tangle	GO:0097418	FALSE	0.0176319	1.7537	5	34	1	22097	PICALM
GO:CC	myelin sheath abaxonal region	GO:0035748	TRUE	0.0205178	1.68787	6	34	1	22097	SCRIB
GO:CC	extrinsic component of presynaptic membrane	GO:0098888	FALSE	0.0205178	1.68787	6	34	1	22097	PICALM
GO:CC	multivesicular body, internal vesicle	GO:0097487	FALSE	0.0205178	1.68787	6	34	1	22097	EGFR
GO:CC	ruffle membrane	GO:0032587	FALSE	0.0228724	1.64069	100	34	2	22097	EGFR,MYO6
GO:CC	filopodium	GO:0030175	TRUE	0.0257834	1.58866	107	34	2	22097	AP2A1,MYO6
GO:CC	presynaptic endocytic zone membrane	GO:0098835	FALSE	0.0263045	1.57997	8	34	1	22097	PICALM
GO:CC	cuticular plate	GO:0032437	TRUE	0.0263045	1.57997	8	34	1	22097	SNX9
GO:CC	unconventional myosin complex	GO:0016461	TRUE	0.0285144	1.54494	9	34	1	22097	MYO6
GO:CC	presynaptic endocytic zone	GO:0098833	FALSE	0.0285144	1.54494	9	34	1	22097	PICALM
GO:CC	extrinsic component of postsynaptic membrane	GO:0098890	FALSE	0.0285144	1.54494	9	34	1	22097	SCRIB
GO:CC	zonula adherens	GO:0005915	TRUE	0.0285144	1.54494	9	34	1	22097	NECTIN2
GO:CC	protein-containing complex	GO:0032991	FALSE	0.0296821	1.52751	8588	34	20	22097	EPN1,CLINT1,EPS15L1,NEO1,EPN2,PICALM,DNAJC13,AP2B1,PIK3C2A,SCRIB,EPS15,AP2A1,EGFR,WDR74,AP2A2,MYO6,AGFG1,RPS5,PDCD11,AP1G1
GO:CC	extrinsic component of plasma membrane	GO:0019897	FALSE	0.0341756	1.46628	129	34	2	22097	PICALM,SCRIB
GO:CC	extracellular region	GO:0005576	FALSE	0.0387403	1.41184	4213	34	12	22097	ITSN2,DNAJC13,NECTIN2,PIK3C2A,SCRIB,SH3BP4,EGFR,MYO6,AHCYL1,SARG,RPS5,SNX9
GO:CC	Golgi apparatus subcompartment	GO:0098791	FALSE	0.0418503	1.3783	384	34	3	22097	PIK3C2A,SNX9,AP1G1
GO:CC	WASH complex	GO:0071203	TRUE	0.0452901	1.344	15	34	1	22097	DNAJC13
GO:CC	intracellular organelle	GO:0043229	FALSE	0.0477455	1.32107	16018	34	30	22097	EPN1,CLINT1,EPS15L1,ITSN2,NUMB,NEO1,ITSN1,EPN2,PICALM,DNAJC13,DAB2,SMAP2,AP2B1,PIK3C2A,SCRIB,SH3BP4,EPS15,AP2A1,EGFR,WDR74,AP2A2,MYO6,BMP2K,AGFG1,AHCYL1,RPS5,SLC25A10,PDCD11,SNX9,AP1G1
GO:CC	nuclear exosome (RNase complex)	GO:0000176	TRUE	0.0477455	1.32107	16	34	1	22097	WDR74
