# Supplementary material for: Proximity labelling of internalizing influenza A viruses reveals a role for neogenin in virus uptake
Source: PLoS Pathog. 2025 Jul 7;21(7):e1013338. doi: 10.1371/journal.ppat.1013338 (PMC12258580; doi:10.1371/journal.ppat.1013338)
Supplement: S3 Table — (XLSX) [file ppat.1013338.s003.xlsx]

## Sheet: Primer list
Name	Target	Sequence (5' to 3')	Use
Neo1 Fwd	Neo1	ATATCTCGAGGCCACCATGGCGGCGG	amplify Neo1 to clone into pLVX plasmid
Neo1 Rev	Neo1	CGGCGCTCTAGATCATGCTGTTGTGATAGC
EcoR1 Epsin 1 fwd	Epsin 1	ATTATGAATTCGCCACCATGTCCACATCATCGCTG	amplify Epsin 1 to clone into pLVX plasmid
Xho1-Epsin1 rev	Epsin 1	ATATCTCGAGTTATCTAGATCCGGTGGATCC
NotI-Epsin1 rev	Epsin 1	ATAGCGGCCGCATCTAGATCCGGTGGATCC	used in conjunction with EcoR1 Epsin 1 fwd to amplify Epsin 1 and clone into pLVX-v5-TurboID
Primer Pair 10 fwd	Neo1	TCTTCCCACTGCCCATGTTC	qPCR
Primer Pair 10 rev	Neo1	GCTCCTTCCTAGAGTCCCGA	qPCR
GAPDH fwd	GAPDH	CTGGCGTCTTCACCACCATGG	qPCR
GAPDH rev	GAPDH	CATCACGCCACAGTTTCCCGG	qPCR

## Sheet: siRNA list
Name	Target	siRNA sequence	Supplier	Product name	Product ID
siNeo1 #1	Neo1	CAGCGCTATTACACCATTGAA	Qiagen	Hs_Neo1_1	SI00657303
siNeo1 #3	Neo1	CACGAATCTATGGATATTGTA	Qiagen	Hs_Neo1_3	SI00657517
siNeo1 #6	Neo1	AAGGAATTGTACAGAGTACGA	Qiagen	Hs_Neo1_6	SI05113913
siSCR	non-targeting	GGUAAUUGCGCGUGCAACUTT	Qiagen	custom siRNA
sivATPase	V0 subunit of V-ATPase	CCCACCAGCCACAGAATATTA	Qiagen	siATP6V0C_5	SI04195590
siRPS27A	Ribosomal protein 27S component of the 40S subunit	AAGCTGGAAGATGGACGTACT	Qiagen	custom siRNA
